# Supplementary material for: The relationship between hemoglobin and V˙O2max: A systematic review and meta-analysis
Source: PLoS One. 2023 Oct 12;18(10):e0292835. doi: 10.1371/journal.pone.0292835 (PMC10569622; doi:10.1371/journal.pone.0292835)
Supplement: S3 Table — (XLSX) [file pone.0292835.s006.xlsx]

## Sheet: Study-level Observational
	Category	Sub-Category	Study	Health Status (menu options)	Abs. VO2max (L/min) (mean)	Abs. VO2max (L/min) (SD)	Rel. VO2max (mL/kg/min) (mean)	Rel. VO2max (mL/kg/min) (SD)	Total (n)	Male (n)	Female (n)	Time points (menu options)	Age (years) (mean)	Weight (kg) (mean)	Height (m) (mean)	BMI (kg/m2) (mean)	[Hb] (g/dL) (mean)	Hct (%) (mean)	Hb Mass (g) (mean)	Hb Mass Technique
	Observational	.	Accalai et al., 2020	Healthy	2.03	0.67	29.5	7.7	500	260	240	Baseline	44.9	.	.	23.4	14.4	.	.	.
	Interventional	Aerobic (de)training	Ade et al., 2017	Healthy	3.08	0.75	.	.	9	5	4	Baseline	49.5	.	.	.	13.7	.	.	.
	Observational	.	Agostoni et al., 2005	B-thalassemia	1.3975	0.425	23.4	5.7	21	13	8	Baseline	35.5	60.5	1.68	21.4316	8.8	28.3	.	.
	Observational	.	Aguiló et al., 2003	Healthy			71.35	6.9108	33	33	0	Baseline	23.55	70.4	1.74	23.05	15.4	45.7	.	.
	Observational	.	Ahlgrim et al., 2009	Healthy	4.75	0.4	66.25	5.3	26	26	0	Baseline	21.4	71.95	.	.	15.85	46.8	920.5	Carbon monoxide rebreathe
	Observational	.	Ahmadizad et al., 2016	Healthy	.	.	30.6	4.2	10	10	0	Baseline	26.3	82.7	1.76	26.8	15.65	46.15	.	.
	Observational	.	Al Asoom et al., 2020	Healthy	1.45101	0.19428	27.8315	3.7264	75	0	75	Baseline	20.3	52.8787	.	21.3347	11.1053	35.5667	.	.
	Observational	.	Altehoefer et al., 2002	Healthy	.	.	65.1	4.4	20	20	0	Baseline	23.75	.	.	.	15.2	44.3	.	.
	Observational	.	Anchisi et al., 2001	Healthy	3.82	0.79	.	.	13	12	1	Baseline	28	70.6	.	.	15.2	.	.	.
	Interventional	Erythropoesis stimulating agents	Annaheim et al., 2016	Healthy	3.95875	0.55875	.	.	40	40	0	Baseline	33.5	75.55	1.7975	23.377	14.275	41.05	.	.
	Interventional	Aerobic (de)training	Aoyagi et al., 1994	Healthy	.	.	41.9	6.8	32	32	0	Baseline	27	82	1.76	26.47	17.25	48.4	.	.
	Observational	.	Ascha et al., 2018	Healthy	1.76	0.632	21.6	8.8	751	355	396	Baseline	54	84.2	1.72	29	13.9	.	.	.
	Interventional	Erythropoesis stimulating agents	Audran et al., 1999	Healthy	.	.	54	10	9	7	2	Baseline	24.3	72.8	.	.	15.1	44.4	.	.
	Observational	.	Awad elKarim et al., 1986	Healthy	3.01579	0.687895	49.0895	12.9158	57	57	0	Baseline	26.8632	62.2579	1.70474	21.379	15.3105	.	.	.
	Interventional	Blood transfusion/donation	Balke et al., 1954	Healthy	2.945	0.1792	.	.	14	.	.	Baseline	.	.	.	.	15.3	.	.	.
	Interventional	Erythropoesis stimulating agents	Balsom et al., 1999	Healthy	4.76	0.2	.	.	6	6	0	Baseline	.	.	.	.	14.2	.	.	.
	Observational	.	Balcerek et al., 2020	Healthy	.	.	52.1425	11.0875	60	30	30	Baseline	29.08	.	.	23.0525	14.9686	.	.	.
	Observational	.	Barac-Nieto et al., 1978	Healthy	.	.	46.3	5.4	107	107	0	Baseline	30.1	59.7	1.642	22.1426	14.3	.	.	.
	Observational	.	Bárány et al., 1979	Healthy	2.44	0.67	34	6	15	8	7	Baseline	41	72.3	1.74	23.8803	13.5	.	.	.
	Observational	.	Baron et al., 2003	Healthy	.	.	50.3	2.6	8	8	0	Baseline	23	69.2	1.81	21.1227	15.9	45.3	.	.
	Observational	.	Baron et al., 2008	Healthy	4.027	0.451	.	.	11	11	0	Baseline	20	73.5	1.8	22.6852	14.45	44	.	.
	Interventional	Environmental hypoxia	Basset et al., 2006	Healthy	4.1715	0.866	.	.	24	14	10	Baseline	20.7	70.4	1.75	23.09	13.92	41	.	.
	Interventional	Dietary supplementation	Baumann et al., 2014	Healthy	.	.	66.27	5.61	16	16	0	Baseline	30.515	69.515	1.75605	22.5524	15.2	44.09	.	.
	Observational	.	Bejder et al., 2019	Healthy	.	.	71.1	7.4	11	11	0	Baseline	19	70.2	1.82	21.1931	.	.	947.7	Carbon monoxide rebreathe
	Interventional	Aerobic (de)training	Ben Abderrahman et al., 2013	Healthy	4.3	0.58	59.4	6.2	15	15	0	Baseline	21.1	72.68	1.7824	22.8592	14.68	42.98	.	.
	Interventional	Environmental hypoxia	Bender et al., 1985	Healthy	3.424	0.201	.	.	7	7	0	Baseline	22	75.3	1.76	24.3091	13.9	.	.	.
	Interventional	Blood transfusion/donation	Benedetto et al., 2015	B-thalassemia	1.408	0.333	23.1	6.4	18	10	8	Baseline	33.5	62.3	.	23.39	10.5	.	.	.
	Observational	.	Bennett-Guerrero et al., 2017	Healthy	.	.	48.3	7.25	8	8	0	Baseline	31.5	78	1.795	24.2055	14.85	.	.	.
	Interventional	Blood transfusion/donation	Berger et al., 2006	Healthy	4.06	0.42	.	.	8	8	0	Baseline	27	83.7	1.84	24.7224	15.8	43	.	.
	Observational	.	Berger et al., 2020	Healthy	2.37	.	48	.	1	0	1	Baseline	47	48.5	1.62	18.4804	13.7	40	.	.
	Observational	.	Berger et al., 2021	Healthy	2.59	.	53	.	1	0	1	Baseline	54	49.3	1.625	18.6698	13.2	39	.	.
	Observational	.	Bilé et al., 1996	Healthy	.	.	43.45	2.2	18	18	0	Baseline	29.4	71.85	1.764	23.0903	14.6	43.05	.	.
	Interventional	Erythropoesis stimulating agents	Birkeland et al., 2000	Healthy	.	.	62	4.15	20	20	0	Baseline	24	74	1.815	22.4624	15.295	43.15	.	.
	Interventional	Blood transfusion/donation	Birnbaum et al., 2006	Healthy	3.18	0.74	42.8	5.8	10	10	0	Baseline	23	74.4	1.78	23.4819	15.3	.	.	.
	Observational	.	Bonetti et al., 2006	Healthy	4	0.5	.	.	10	10	0	Baseline	23.2	81.2	1.801	25.0339	14.64	43.8	.	.
	Observational	.	Böning et al., 2006	Healthy	.	.	47.5333	4.81385	43	43	0	Baseline	24.2333	67.5333	1.74233	22.0333	16.2333	49.1667	879.233	Carbon monoxide rebreathe
	Observational	.	Böning et al., 2004	Healthy	.	.	36.2507	3.43191	138	0	138	Baseline	22.7623	58.15	1.64043	21.6002	13.0812	39.5261	499.657	Carbon monoxide rebreathe
	Interventional	Aerobic (de)training	Bonne et al., 2014b	Healthy	3.665	0.539	47	5	9	9	0	Baseline	27	78	.	.	14.8	43.1	849	Carbon monoxide rebreathe
	Interventional	Environmental hypoxia	Bonne et al., 2014a	Healthy	4.697	1.015	66.5	4.55	20	9	11	Baseline	20.9	72.8	1.785	22.849	14.35	41.55	721	Carbon monoxide rebreathe
	Observational	.	Bonner et al., 1975	Healthy	2.06	0.44	34.81	5.3	15	0	15	Baseline	22.9	58.9	1.652	21.5822	13.64	.	.	.
	Interventional	Aerobic (de)training	Bourque et al., 1997	Healthy	.	.	33.7762	6.1619	21	0	21	Baseline	31.7143	62.1905	1.64762	23.1333	12.4286	38.2381	.	.
	Interventional	Environmental hypoxia	Boutellier et al., 1990	Healthy	3.125	0.226517	45.0167	3.23012	6	6	0	Baseline	30.5	69.8333	.	.	15.1	43.7333	.	.
	Observational	.	Bouten et al., 2020	Healthy	4.016	0.331	53.9	4.6	23	23	0	Baseline	21.85	74.85	1.793	23.2763	14.98	.	.	.
	Observational	.	Branch et al., 1997	Healthy	.	.	31.9692	6.82308	26	0	26	Baseline	32.0769	62.2615	1.64069	23.123	12.2615	37.9538	638.808	Dye dilution
	Observational	.	Branch et al., 1998	Healthy	2.64846	0.449231	.	.	13	13	0	Baseline	39.5385	85.3615	1.81462	25.9297	14.8231	42.2462	.	.
	Interventional	Aerobic (de)training	Branch et al., 1999	Healthy	.	.	30	3.89631	26	0	26	Baseline	32.0769	63.2769	1.63546	23.6551	12.2923	38.1385	593.374	Dye dilution
	Interventional	Aerobic (de)training	Bringard et al., 2010	Healthy	3.09	0.405	.	.	18	18	0	Baseline	23.1	75.5	1.79	23.5636	15.25	.	.	.
	Interventional	Dietary supplementation	Brownlie et al., 2002	Healthy	2.23976	0.44871	51.6951	9.47757	41	0	41	Baseline	.	58.9951	1.66154	21.3698	13.3273	38.222	.	.
	Interventional	Environmental hypoxia	Brugniaux et al., 2006	Healthy	.	.	63.3	3.42727	11	11	0	Baseline	23.4545	65.0455	1.78	20.5294	16.9909	44.7455	.	.
	Observational	.	Buick et al., 1980	Healthy	5.11	0.49	79.49	5.23	11	11	0	Baseline	21.1	64.3	1.755	20.89	15.1	43.9	.
	Observational	.	Burden et al., 2015	Healthy	.	.	69.38	7.71	15	6	9	Baseline	20.6	61.7	1.73	20.6155	14.2	42.1	.	.
	Interventional	Blood transfusion/donation	Burnley et al., 2006	Healthy	3.79	0.64	.	.	11	10	1	Baseline	23	77.2	1.77	24.6417	15.4	44	.	.
	Observational	.	Burtscher et al., 2011	Healthy	5.7	.	90.6	.	1	1	0	Baseline	22	63	1.7	21.7993	16.8	.	.	.
	Interventional	Erythropoesis stimulating agents	Caillaud et al., 2015	Healthy	4.438	0.403	62.45	4.7	12	12	0	Baseline	26.8	69.65	.	.	14.7	44.15	.	.
	Observational	.	Calbet et al., 2002	Healthy	.	.	56	5.65685	8	5	3	Baseline	24	76	1.77	24.2587	13.6	.	.	.
	Observational	.	Calbet et al., 2003a	Healthy	.	.	56.3333	4.79782	9	5	4	Baseline	24.3	74	1.76	23.8895	13.5667	.	.	.
	Observational	.	Calbet et al., 2003b	Healthy	.	.	56.2857	2.79835	7	4	3	Baseline	24	74	1.76	23.8895	13.5486	.	.	.
	Observational	.	Calbet et al., 2004	Healthy	.	.	56	5.65685	8	5	3	Baseline	24	76	1.77	24.2587	13.6	.	.	.
	Observational	.	Calbet et al., 2015	Healthy	3.56	0.34	50.7	4	11	11	0	Baseline	21.5	72.3	1.738	23.9353	16.93	.	.	.
	Observational	.	Caldemeyer et al., 1996	Healthy	.	.	50.6267	7.01894	15	8	7	Baseline	34.8	.	.	.	13.64	39.8467	.	.
	Observational	.	Caldwell et al., 2016	Healthy	4.1925	0.5875	55.35	6.4	62	62	0	Baseline	22.1	72.125	1.7425	23.7523	16.2425	48.225	.	.
	Interventional	Aerobic (de)training	Cardinale et al., 2019	Healthy	4.7	0.7	60.3	5.1	11	10	1	Baseline	37.3	77.2	1.828	23.1028	14.8	44.4	962.6	Carbon monoxide rebreathe
	Observational	.	Carr et al., 2015	Healthy	.	.	62.3	7.3	28	17	11	Baseline	24.6	62.8	.	.	14.4	.	.	.
	Interventional	Blood transfusion/donation	Celsing et al., 1986a	Healthy	4.59	0.7	59.7	6.6	8	8	0	Baseline	28.5	76.6	1.84	22.6252	14.5	.	.	.
	Interventional	Blood transfusion/donation	Celsing et al., 1986b	Healthy	4.55	0.64	.	.	9	9	0	Baseline	28.6	76.6	1.83	22.8732	14.6	.	.	.
	Interventional	Blood transfusion/donation	Celsing et al., 1987	Healthy	4.42	0.72	.	.	8	8	0	Baseline	27.6	77.2	1.83	23.0523	15.8	.	.	.
	Observational	.	Chanda et al., 2015	Healthy	.	.	38.2	14.0007	18	0	18	Baseline	21.1	51.2	1.6	20.2	12.9	38.4	.	.
	Interventional	Environmental hypoxia	Chapman et al., 1998	Healthy	.	.	64.5781	5.14375	32	22	10	Baseline	21.5406	62.55	1.73159	20.862	13.7	39.2406	.
	Interventional	Environmental hypoxia	Chen et al., 2014	Healthy	.	.	59.45	8.34	18	18	0	Baseline	19.67	67.5	1.77005	21.544	14.805	44.36	.
	Interventional	Dietary supplementation	Cheng et al., 2019	Healthy	2.19	0.191	.	.	32	16	16	Baseline	65	67.6	1.6775	24.0225	14.235	.	.	.
	Interventional	Erythropoesis stimulating agents	Christensen et al., 2013	Healthy	3.32139	0.531322	42.725	6.39106	36	36	0	Baseline	23.3889	78.4472	1.83306	23.3528	14.6152	.	.	.
	Observational	.	Ciekot-Sołtysiak et al., 2018	Healthy	.	.	57.2857	2.57143	14	14	0	Baseline	24	81	1.84286	23.8717	14.6602	.	.	.
	Interventional	Environmental hypoxia	Clark et al., 2004	Healthy	4.76667	0.5	65.7333	5.43333	29	29	0	Baseline	26.6333	71.1	.	.	14.8667	42.6667	.
	Interventional	Erythropoesis stimulating agents	Connes et al., 2003	Healthy	.	.	64.2938	4.84628	16	16	0	Baseline	24.9187	70.15	1.77825	22.1834	14.5563	44.225	.	.
	Observational	.	Connes et al., 2006	Healthy	.	.	40.95	7.21249	16	16	0	Baseline	21.85	72.45	1.8015	22.5	14.6	45.98	.	.
	Interventional	Aerobic (de)training	Convertino et al., 1980	Healthy	4.11	0.735391	57.3	9.89949	8	8	0	Baseline	21	72	1.8	22.2222	14.7	38	.
	Interventional	Aerobic (de)training	Coppola et al., 2004	Healthy	.	.	34.5	5.8	31	22	9	Baseline	42.5	.	.	24.75	14.6	44.15	.	.
	Observational	.	Córdova et al., 2019	Healthy	.	.	77.8	5.95	18	18	0	Baseline	25.9	69.6	1.7865	21.8083	14.89	45.445	.	.
	Observational	.	Cordova Martinez et al., 1992	Healthy	.	.	43	4	12	12	0	Baseline	21.5	70.3	1.77	22.4393	15.7	45.4	.	.
	Interventional	Aerobic (de)training	Costa et al., 2019	Healthy	.	.	39.54	7.92	88	88	0	Baseline	26.78	.	.	25.72	12.492	50.02	.	.
	Observational	.	Costill et al., 1974	Healthy	3.55	0.49	.	.	3	3	0	Baseline	.	.	.	.	14.7	41.5	.	.
	Observational	.	Cox et al., 2004	Healthy	.	.	39.25	4.8	24	0	24	Baseline	29.4	60.3	1.66	21.8678	13.3	.	.	.
	Interventional	Blood transfusion/donation	Coyle et al., 1990	Healthy	3.78	0.48	48.5	6.9	9	9	0	Baseline	25	78.9	.	.	16.7	42.5	.	.
	Observational	.	Crouter et al., 2012	Healthy	2.135	0.53	35.1	8.9	49	0	49	Baseline	30	61.7	1.6595	22.3	13.14	.	.	.
	Interventional	Blood transfusion/donation	Cureton et al., 1986	Healthy	2.915	0.38	44	4.1	21	10	11	Baseline	26.75	65.15	1.711	22.1298	14.35	41.75	.	.
	Interventional	Environmental hypoxia	Czuba et al., 2011	Healthy	4.5935	0.2685	67.6	2.25	20	20	0	Baseline	22.75	67.95	1.785	21.25	15.275	44.05	.
	Interventional	Environmental hypoxia	Czuba et al., 2014	Healthy	4.60333	0.257333	67.5933	3.72667	15	15	0	Baseline	25.02	67.7667	1.778	21.4016	15.8067	45.5	.
	Observational	.	Davies et al., 1984	Healthy	2.98	.	41.4	.	1	1	0	Baseline	47	68.2	.	.	13	.	.	.
	Observational	.	Davies et al., 1973a	Iron-deficient anemic	2.22773	0.327273	.	.	22	22	0	Baseline	24.1818	53.7091	1.63359	20.1171	10.1227	.	.	.
	Observational	.	Davies et al., 1973b	Iron-deficient anemic	2.44788	0.425758	.	.	33	33	0	Baseline	24.8848	53.697	1.64694	19.7953	11.0879	.	.	.
	Observational	.	De Bisschop et al., 2012	Healthy	.	.	45	2	22	12	10	Baseline	35	.	.	.	14.2	.	.	.
	Interventional	Environmental hypoxia	Dehnert et al., 2002	Healthy	.	.	61.6	8.27143	21	15	6	Baseline	21	.	.	.	14.1048	41.5238	.
	Observational	.	Deitrick et al., 1991	Healthy	.	.	62.4	3.1	15	15	0	Baseline	27.8	70.6	1.725	23.7261	15.6	44.5	.	.
	Observational	.	Dellavalle et al., 2012	Iron-deficient nonanemic	3.23	0.355	.	.	48	0	48	Baseline	19.85	67.85	1.7035	23.3809	13.05	40.15	.	.
	Observational	.	Dempsey et al., 1975	Healthy	.	.	53	7.34847	6	6	0	Baseline	33	75.5	1.77	24.0991	15	.	.	.
	Observational	.	Dengel et al., 1992	Healthy	4.19	0.39	.	.	9	9	0	Baseline	26.4	77.5	1.806	23.7611	15.04	41.81	.	.
	Observational	.	Deuster et al.,1987	Healthy	.	.	38.9	6.85055	13	13	0	Baseline	37.6	76.2	1.788	23.8353	14.94	45.98	.	.
	Interventional	Erythropoesis stimulating agents	Dias et al., 2019	Healthy	3.58333	0.741667	48.375	4.50417	12	9	3	Baseline	33.325	74.4	.	23.575	14.1333	42.5833	871.742	Carbon monoxide rebreathe
	Observational	.	Diaz-Canestro et al., 2021	Healthy	.	.	35.25	7.75	31	15	16	Baseline	62.75	69.95	1.7105	23.7	13.8	42.4	780.325	Carbon monoxide rebreathe
	Observational	.	Dominelli et al., 2020	Healthy	2.65	0.6	33	7	14	7	8	Baseline	40	82	1.74	26.9	14.3	.	.	.
	Interventional	Aerobic (de)training	Dressendorfer et al., 1991	Healthy	3.45	0.758947	44.7	4.42719	10	10	0	Baseline	26.7	79.5	1.772	25.3186	14.9	.	.	.
	Observational	.	Drinkwater et al., 1975	Healthy	2.01182	0.319883	42.1839	5.35854	88	0	88	Baseline	37.5839	59.8784	1.63932	22.282	13.5873	42.1425	.	.
	Observational	.	Drinkwater et al., 1982	Healthy	3.29	0.269444	51.9	7.10352	6	0	6	Baseline	32.7	64.7	1.675	23.0608	13.7	42.4	.	.
	Observational	.	Duda et al., 2003	Healthy	2.937	0.324	.	.	12	12	0	Baseline	23.2	74.8	1.78	23.6	14.7	43.9	.	.
	Interventional	Dietary supplementation	Durkalec-Michalski et al., 2021	Healthy	3.41	0.445	.	.	22	11	11	Baseline	29.5	71.1	1.715	24.0254	17.8952	41.15	.	.
	Interventional	Erythropoesis stimulating agents	Durussel et al., 2013	Healthy	.	.	55.95	6.13	19	19	0	Baseline	26	74.8	1.798	23.1378	14.4	41.9	947	Carbon monoxide rebreathe
	Interventional	Aerobic (de)training	Eastwood et al., 2012a	Healthy	4.83	0.29	64.6	4.8	9	9	0	Baseline	.	75.1	1.807	22.9998	14.1	.	868	Carbon monoxide rebreathe
	Interventional	Aerobic (de)training	Eastwood et al., 2012b	Healthy	.	.	36.6167	2.85833	12	5	7	Baseline	.	71.6583	1.75842	23.025	.	.	615.828	Carbon monoxide rebreathe
	Observational	.	El-Sayed et al., 1996	Healthy	4.1	0.2	.	.	9	9	0	Baseline	23.8	69.9	1.77	.	14.2002	42.1	.	.
	Interventional	Blood transfusion/donation	Eliassen et al., 2018	Healthy	.	.	41.7579	9.40452	57	37	20	Baseline	41.807	.	.	27.1456	15.5825	.	.	.
	Observational	.	Eriksonn et al., 1971	Healthy	2.22	0.4	38	5.47	30	0	30	Baseline	22.2		.	.	.		516.8	Carbon monoxide rebreathe
	Observational	.	Ertl et al., 1991	Healthy	3.57	0.45	42.8	6.2	8	8	0	Baseline	27	84.1	.	.	16	41.1	.	.
	Observational	.	Falk et al., 1989	Healthy	.	.	59.2	5.27541	23	23	0	Baseline	18.8	71.2	1.75	23.249	14.8	41.6	.	.
	Interventional	Aerobic (de)training	Farzad et al., 2011	Healthy	.	.	50.1867	5.19333	15	15	0	Baseline	19.8133	73.1667	1.74567	24.0007	13.3933	42.5733	.	.
	Interventional	Aerobic (de)training	Fernandez et al., 2019	Healthy	.	.	49	6.66667	29	29	0	Baseline	36	.	.	.	15.6	.	.	.
	Interventional	Aerobic (de)training	Ferretti et al., 1997	Healthy	2.83	0.539733	38.9	9.83955	7	7	0	Baseline	28	74	1.76	23.8895	17.3	.	.	.
	Interventional	Blood transfusion/donation	Freedson et al., 1981	Healthy	2.93706	0.384706	48.5	5.79118	34	6	28	Baseline	26.8547	59.8529	1.66894	21.4266	13.8929	.	.	.
	Observational	.	Freund et al., 1995	Healthy	2.64723	0.345923	39.7846	4.22308	13	13	0	Baseline	22.6308	66.8769	1.71308	22.7688	14.7615	41.5077	.	.
	Interventional	Aerobic (de)training	Friman et al., 1979	Healthy	3.3	0.46	.	.	22	22	0	Baseline	25	.	.	.	14.8	.	695.6	Carbon monoxide rebreathe
	Interventional	Environmental hypoxia	Garver et al., 2018	Healthy	.	.	53	7.5	7	2	5	Baseline	.	57.7	.	.	14.1	41.3	.
	Observational	.	Garvican et al., 2007	Healthy	5.525	.	85	.	1	1	0	Baseline	29	65	1.75	21.2	14.5	43	994.5	Carbon monoxide rebreathe
	Interventional	Dietary supplementation	Garvican et al., 2014	Healthy	.	.	65.5126	9.89889	27	14	13	Baseline	26.1481	58.4185	1.69148	20.3994	14.4926	.	712.63	Carbon monoxide rebreathe
	Observational	.	Gass et al., 2001	Healthy	4	0.469574	51.4	6.4846	5	5	0	Baseline	22	81	.	.	15.6	44.3	.	.
	Observational	.	Gass et al., 1983	Healthy	3.21	0.185203	59.3	2.64575	7	0	7	Baseline	28	53.74	1.635	19.96	13.7	40.9	.	.
	Observational	.	Gass et al., 1991	Healthy	4.26	0.330681	55.55	3.67423	12	12	0	Baseline	23	76.8	.	.	15.475	44.05	.	.
	Observational	.	Gatterer et al., 2021	Healthy	.	.	49.1	7	5	3	2	Baseline	42.6	62.8	1.756	20.3	14.7	.	.	.
	Observational	.	Gimenez et al., 1984	Healthy	.	.	50.59	10.41	9	9	0	Baseline	27.67	69.8	1.76	22.5336	13.8	41	.	.
	Observational	.	Gimenez et al., 1986	Healthy	.	.	63.6	6	16	16	0	Baseline	22	68.5	1.77	21.8647	14.9	44.5	.	.
	Observational	.	Gimenez et al., 1987	Healthy	3.48	0.396611	.	.	13	13	0	Baseline	36	70	1.74	23.1206	14.9	43.7	.	.
	Interventional	Aerobic (de)training	Goodman et al., 1989	Healthy	2.92	2.18238	45.1	8.31384	12	0	12	Baseline	21.5	.	.	.	13.8	40.3	.	.
	Observational	.	Goodrich et al., 2018	Healthy	4.17	0.44	64.3	5.65	33	16	17	Baseline	27.1	64.05	1.738	21.1702	.	.	812	Carbon monoxide rebreathe
	Observational	.	Gordon et al., 2010	Healthy	.	.	53	4.1	20	6	4	Baseline	21	66.8	1.752	21.7625	14.23	43.55	.	.
	Interventional	Blood transfusion/donation	Gordon et al., 2014	Healthy	3.92	0.56	51.3	7.6	15	15	0	Baseline	23.3	77.4	1.801	23.8624	15.593	48.76	.	.
	Observational	.	Gore et al., 1996	Healthy	.	.	65.3	5.87414	20	20	0	Baseline	25.01	74.3705	1.79445	23.0955	14.98	.	.	.
	Observational	.	Govus et al., 2017	Healthy	.	.	65.6	8.1	10	10	0	Baseline	28.6	62.6	..	.	14.4	39.9	783.7	Carbon monoxide rebreathe
	Interventional	Environmental hypoxia	Grassi et al., 1996	Healthy	3.58	0.55	47.6	11.5	10	10	0	Baseline	31.9	77.4	.	.	14.6	.	.	.
	Observational	.	Gray et al., 1993	Healthy	.	.	64.3	3.8	8	8	0	Baseline	31.5	74	.	.	14.9	43.9	.	.
	Interventional	Aerobic (de)training	Green et al., 1991	Healthy	3.9375	0.305089	53.05	4.35393	8	8	0	Baseline	.	.	.	.	14.85	43.625	.	.
	Observational	.	Green et al., 1987	Healthy	3.98	0.49	54.2	8.7	6	6	0	Baseline	21	74.5	1.787	23.3	15.8	37.3	.	.
	Interventional	Environmental hypoxia	Green et al., 2000	Healthy	3.99	0.380132	52.3	4.69574	5	5	0	Baseline	28	76.9	1.736	25.5168	15	43.7	.	.
	Observational	.	Grover et al., 1967	Healthy	3.96	.	64	.	1	1	0	Baseline	18	62	1.76	20	17	46.5	.	.
	Interventional	Erythropoesis stimulating agents	Guadalupe-Grau et al., 2015	Healthy	.	.	53.7	2.8	6	6	0	Baseline	21	.	.	22.7	15.617	.	.	.
	Observational	.	Gurney et al., 2021	Healthy	.	.	51.14	6.43	15	15	0	Baseline	40	77.4	1.823	23.2899	14.32	.	.	.
	Interventional	Environmental hypoxia	Hahn et al., 2001	Healthy	4.44638	0.534042			47	35	12	Baseline	23.9362	67.8674	1.7826	21.3215	14.734	43.9745	941.702	Carbon monoxide rebreathe
	Interventional	Erythropoesis stimulating agents	Haider et al., 2020	Healthy	.	.	45.1	10.4	29	15	14	Baseline	25	65	1.74	21.2	14.2	41.8	.	.
	Interventional	Erythropoesis stimulating agents	Haile et al., 2019	Healthy	3.6	0.32	66.2	4.9	20	20	0	Baseline	26.4	56.6	1.718	19.1765	14.9	44.7	.	.
	Observational	.	Halson et al., 2003	Healthy	.	.	58	4.80833	8	8	0	Baseline	27.1	73.7	1.797	.	14.7	.	.	.
	Observational	.	Hausswirth et al., 1996	Healthy	.	.	65.3	12	4	4	0	Baseline	30	71.5	1.751	.	14.23	42.3	.	.
	Observational	.	Heaps et al., 1994	Healthy	4.1	2.1	.	.	9	8	1	Baseline	24	77.7	1.79	.	13.2	42.6	.	.
	Observational	.	Heinicke et al., 2001	Healthy	.	.	62.1153	4.41069	131	131	0	Baseline	25.0076	73.9313	1.81369	22.4603	15.1427	45.1023	1010.02	Carbon monoxide rebreathe
	Interventional	Erythropoesis stimulating agents	Heuberger et al., 2017	Healthy	4.2675	0.476	55.634	4.7945	48	48	0	Baseline	.	76.95	1.86	.	14.4095	.	.	.
	Observational	.	Heyman et al., 2020	Healthy	.	.	40.7	6.7	16	12	4	Baseline	27.7	.	.	23.1	15	.	.	.
	Interventional	Blood transfusion/donation	Hill et al., 2013	Healthy	.	.	38.9474	4.52632	19	13	6	Baseline	25.1158	80.7421	1.75842	.	14.5316	.	.	.
	Observational	.	Hinghofer-Szalkay et al., 2002	Healthy	.	.	63	2.44949	6	6	0	Baseline	29	76	1.81	23.1983	15.6	46.4	.	.
	Interventional	Dietary supplementation	Hinton et al., 2000	Healthy	2.25	0.457036	.	.	42	0	42	Baseline	20.5	59.45	1.665	21.443	13.34	38.2	.	.
	Interventional	Dietary supplementation	Hinton et al., 2007	Healthy	2.575	0.725	39.84	7.715	20	3	17	Baseline	27.9	64.75	1.655	23.65	13.8	39.7	.	.
	Observational	.	Holmberg et al., 2007	Healthy	5.1	0.734847	72	4.89898	6	6	0	Baseline	24	74	1.8	22.8395	14.7	.	.	.
	Observational	.	Horvath et al., 1988	Healthy	3.08364	0.557006	45.6541	5.24177	22	11	11	Baseline	24.2727	65.6409	1.72909	21.8366	12.4955	.	772.636	Carbon monoxide rebreathe
	Observational	.	Hsieh et al., 1986	Healthy	2.6	.	44.3	5.4	31	0	31	Baseline	23.7	58.9	1.65	21.6345	13.3	.	.	.
	Observational	.	Hue et al., 2004	Healthy	.	.	63.5	4.8	9	8	1	Baseline	22.7	70	1.78	22.0932	14.6	42.4	.	.
	Observational	.	Hunter et al., 2001	Healthy	2.00539	0.361011	31.5225	4.34382	89	0	89	Baseline	33.8169	63.7236	1.6462	23.5034	12.3685	.	.	.
	Observational	.	Hutchinson et al., 1991	Healthy	3.62949	0.397436	54.7821	5.14872	39	19	20	Baseline	28.8333	66.2	1.71305	22.3383	14.7744	.	.	.
	Observational	.	Hutler et al., 2001	Healthy	.	.	57.8	4.8	11	9	2	Baseline	35	69.6	1.773	22.1407	13.7	39.1	.	.
	Interventional	Environmental hypoxia	Ingjer et al., 1992	Healthy	5.9	0.46	80.9	4.1	7	7	0	Baseline	25	73	.	.	15	46.3	.	.
	Interventional	Aerobic (de)training	Jacobs et al., 2013	Healthy	3.3	0.2	.	.	16	16	0	Baseline	27	77.1	1.81	23.5341	15.1	43.4	854	Carbon monoxide rebreathe
	Observational	.	Jacobs et al., 2011	Healthy	.	.	70.525	2.03	16	.	.	Baseline	29	69.75	1.7925	21.7071	.	.	950.638	Carbon monoxide rebreathe
	Observational	.	Jimenez et al., 1999	Healthy	.	.	56.6	3.9598	8	8	0	Baseline	27.4	72.6	1.77	23.1734	13.6	42.1	.	.
	Observational	.	Johnson et al., 2020	Healthy	.	.	44.15	8.31	12	9	3	Baseline	31.1	79.9	1.755	25.9413	14.5	43.4	.	.
	Interventional	Blood transfusion/donation	Kanstrup et al., 1984	Healthy	4.56	0.37	.	.	5	5	0	Baseline	25	71.5	1.84	21.1189	14.7	44	788	Radioactive dilution
	Interventional	Blood transfusion/donation	Kanstrup et al., 1982	Healthy	4.34	0.486415	.	.	14	14	0	Baseline	27	73.5	1.82	22.1893	14.4	43	.	.
	Observational	.	Kargotich et al., 1997	Healthy	4.71	0.74	59.31	6.85	8	8	0	Baseline	19.91	79.93	1.8392	23.6294	14.52	42.8	.	.
	Interventional	Aerobic (de)training	Kilbom et al., 1971	Healthy	1.83939	0.236091	31.4939	3.60983	33	0	33	Baseline	41.503	59.0303	1.62818	22.2848	13.3061	40.7424	.	.
	Observational	.	Kiyamu et al., 2015	Healthy	2.03727	0.406626	32.7335	5.88967	66	34	32	Baseline	25.3182	62.3879	1.59439	24.4557	13.8303	.	.	.
	Interventional	Aerobic (de)training	Klimek et al., 2010	Healthy	3.45	0.345	51.55	4.355	30	15	15	Baseline	21.45	66.25	1.741	21.75	14.31	42.79	.	.
	Interventional	Dietary supplementation	Klingshirn et al., 1992	Healthy	.	.	50.52	4.55	18	0	18	Baseline	28.91	55.325	1.6326	20.7489	14.1	39.085	.	.
	Observational	.	Koch et al., 1977	Healthy	3.922	0.33	63.3	4.1	6	6	0	Baseline	27	61.7	1.75	20.1469	13.7	.	885	Dye dilution
	Observational	.	Koehler et al., 2014	Healthy	.	.	63.9	8.5	14	12	2	Baseline	27	73.7	1.84	21.7687	14.8	44.3	.	.
	Interventional	Environmental hypoxia	Koivisto et al., 2018	Healthy	.	.	66.9903	4.66129	31	23	8	Baseline	23.4839	78.9452	1.85	23.0665	14.6968	43.4839	1025.39	Carbon monoxide rebreathe
	Observational	.	Koivisto-Mork et al., 2021	Healthy	5.44242	0.637879	74.2333	7.37273	66	41	25	Baseline	.	.	.	.	14.5318	.	993.788	Carbon monoxide rebreathe
	Observational	.	Koponen et al., 2013	Healthy	3.66	0.55	44.9	7.5	23	23	0	Baseline	33	81.8	1.81	24.9	14.5	44	898	Carbon monoxide rebreathe
	Interventional	Blood transfusion/donation	Koskolou et al., 1997	Healthy	2.754	0.365114	54.6	.	7	7	0	Baseline	24	85.1	1.83	25.4113	14.44	43.5	.	.
	Interventional	Dietary supplementation	Kreider et al., 1990	Healthy	4.77	0.29	73.9	6.3	7	7	0	Baseline	22.9	64.5	1.75	21.0612	14	44.2	.	.
	Interventional	Dietary supplementation	LaManca et al., 1993	Healthy	2.38	0.347851	41.24	6.00833	10	0	10	Baseline	28	58.2	1.66	21.1206	12.6	37.3	.	.
	Observational	.	Lawrenson et al., 2004	Healthy	.	.	25.95	5.02145	12	12	0	Baseline	43.5	81.05	1.7445	26.5	14.6	.	.	.
	Observational	.	Lebrun et al., 1995	Healthy	3.19	0.09	53.7	0.9	16	0	16	Baseline	27.6	59.5	1.679	21.09	13.14	38.5	.	.
	Observational	.	Lespagnol et al., 2021	Healthy	.	.	39.6	6.8	21	14	7	Baseline	27.1	.	.	23	14.64	44.9	.	.
	Observational	.	Levine et al., 1991	Healthy	4.2	0.5	.	.	11	11	0	Baseline	24	78.7	1.762	25.3491	16	.	.	.
	Observational	.	Lindinger et al., 1994	Healthy	4.88	0.68	.	.	4	4	0	Baseline	22.5	76.9	1.82	23.2158	14	44.7	.	.
	Observational	.	Logan-Sprenger et al., 2015	Healthy	4.4	0.2	.	.	9	9	0	Baseline	21.6	77.5	1.781	24.4328	13.9	41.1	.	.
	Observational	.	Lucía et al., 2002	Healthy	.	.	71.6917	4.16011	12	12	0	Baseline	25	70.4	1.814	21.3943	15.03	44.35	.	.
	Interventional	Dietary supplementation	Lukaski et al., 1991	Healthy	1.84	0.232164	.	.	11	0	11	Baseline	28	67.1	1.68	23.7741	13.4	38.5	.	.
	Observational	.	Lukaski et al., 2005	Healthy	3.43	0.08	.	.	14	14	0	Baseline	28.6	86.2	.	24.9	14.8	.	.	.
	Observational	.	Lundby et al., 2004	Healthy	3.41429	0.428227	.	.	14	14	0	Baseline	28.8571	71.1429	1.73286	23.5993	15.5	46.8571	.	.
	Interventional	Environmental hypoxia	Lundby et al., 2005	Healthy	4	0.565685	.	.	8	8	0	Baseline	24.1	85.1	1.868	24.388	14.3	44	.	.
	Interventional	Erythropoesis stimulating agents	Lundby et al., 2008a	Healthy	3.949	0.561	.	.	8	8	0	Baseline	23	77	1.81	23.5036	.	43.9	922	Carbon monoxide rebreathe
	Interventional	Erythropoesis stimulating agents	Lundby et al., 2008b	Healthy	3.95	0.1607	.	.	8	8	0	Baseline	27	83	1.8	25.6173	14.2	43.7	.	.
	Observational	.	Lundgren et al., 2021	Healthy	2.4082	0.4766	33.484	8.122	50	29	21	Baseline	72.99	72.782	1.70936	24.874	14.396	42.556	727.42	Carbon monoxide rebreathe
	Observational	.	Lyle et al., 1992	Healthy	.	.	35.7867	4.27667	60	0	60	Baseline	19.1317	63.9483	1.63372	23.9523	12.185	39.2067	.	.
	Observational	.	Lyons et al., 1990	Healthy	.	.	42.1	3.42929	6	4	2	Baseline	26.2	.	.	.	14.8	43.8	.	.
	Observational	.	Mackenzie et al., 2008	Healthy	.	.	59.1	6.6	14	14	0	Baseline	23.65	75.3	1.796	23.352	15.35	.	.	.
	Observational	.	Magazanik et al., 1988	Healthy	.	.	47.2789	5.61053	19	11	8	Baseline	.	65.5316	1.72663	21.9686	14.6895	45.3789	.	.
	Interventional	Dietary supplementation	Magazanik et al., 1991	Healthy	.	.	38.3432	4.16803	28	0	28	Baseline	.	58.2857	.	.	12.5082	.	.	.
	Observational	.	Mairbaurl et al., 1983	Healthy	.	.	53.995	5.13879	20	20	0	Baseline	.	.	.	.	14.23	44.05	.	.
	Observational	.	Mairbaurl et al., 1986	Healthy	.	.	52.8	7.3	8	8	0	Baseline	24.1	67.3	1.77	21.4817	15.77	45.5	.	.
	Observational	.	Maksud et al., 1980	Healthy	.	.	39.1	4.9	17	17	0	Baseline	23.7	79.8	1.783	25.1015	14.4	43.3	.	.
	Interventional	Aerobic (de)training	Maldonado-Martin et al., 2017	Healthy	5.3	0.4	78.5	5.5	10	10	0	Baseline	20.1	68.4	1.779	21.6125	14.9	43	.	.
	Observational	.	Marconi et al., 2004	Healthy	4.31	0.596667	.	.	30	30	0	Baseline	27.8333	66.58	1.73267	22.02	15.1033	.	.	.
	Interventional	Dietary supplementation	Marley et al., 2021	Healthy	.	.	45	6	27	27	0	Baseline	24	74	1.76	23.8895	15.295	45	.	.
	Observational	.	Marlin et al., 2008	Healthy	.	.	32.69	2.48143	14	.	.	Baseline	21.7714	73.9571	1.78714	23.1557	15.1143	.	.	.
	Interventional	Aerobic (de)training	Maron et al., 1988	Healthy	4.36	0.14	.	.	4	4	0	Baseline	32.75	63.05	1.73	21.1	15.134	45.4	.	.
	Observational	.	Marrades et al., 1996	Healthy	2.66	0.48	36.9	5.9	12	11	1	Baseline	22	71	1.74	23.4509	13.8	.	.	.
	Observational	.	Martin et al., 2019	Healthy	.	.	52.9	4.50333	24	24	0	Baseline	25.15	78.1	1.781	24.6218	14.9	43.05	.	.
	Interventional	Dietary supplementation	McDonagh et al., 2016	Healthy	3.68	0.78	48.25	8.5	22	14	8	Baseline	25.35	76.45	1.785	23.9954	14.85	45	.	.
	Observational	.	McInnis et al., 1998	Healthy	.	.	53.1	8.9	10	10	0	Baseline	38	76.6	1.772	24.395	15.2	.	.	.
	Observational	.	McKelvie et al., 1997	Healthy	3.7	0.282843	.	.	8	8	0	Baseline	23	73.3	1.736	24.3223	14.7	45	.	.
	Observational	.	McKenzie et al., 1985	Healthy	3.05	0.489898	.	.	6	6	0	Baseline	34	60.5	1.595	23.7812	15.7	.	.	.
	Observational	.	McMurray et al., 1983	Healthy	4.18	0.42	.	.	6	6	0	Baseline	28.3	77	1.829	23.0178	13.2	40.3	.	.
	Interventional	Dietary supplementation	McMurray et al., 1985	Healthy	4.17	0.489898	.	.	6	6	0	Baseline	.	70.48	1.718	23.8792	15.45	44.5	.	.
	Observational	.	Medbø et al., 1985	Healthy	4.655	0.367423	64.5	3.67423	12	12	0	Baseline	25	72.5	1.825	21.8	14.7	43.85	.	.
	Interventional	Aerobic (de)training	Menz et al., 2015	Healthy	4.45437	0.853629	63.6457	7.82	35	27	8	Baseline	25.6286	69.4743	1.74371	21.5429	14.9457	42.4571	759.4	Carbon monoxide rebreathe
	Observational	.	Metin et al., 2003	Healthy	.	.	50.625	2.075	50	50	0	Baseline	18.8	69.35	1.777	21.9609	15.03	44.7	.	.
	Interventional	Blood transfusion/donation	Meurrens et al., 2016	Healthy	.	.	55.9367	8.11333	24	24	0	Baseline	26.1333	74.2333	1.79967	22.8667	15.7	46.0667	870.022	Carbon monoxide rebreathe
	Interventional	Aerobic (de)training	Mier et al., 1996	Healthy	2.625	0.325269	42.95	5.65685	16	8	8	Baseline	27	70.2	.	.	13.25	.	.
	Observational	.	Miller et al., 2005	Healthy	3.293	0.365	40.4	2.3	6	6	0	Baseline	22	82.8	1.85	24.17	14.4	46.6	.	.
	Interventional	Aerobic (de)training	Montero et al., 2015	Healthy	3.52	0.51	.	.	16	16	0	Baseline	25.3	76.4	1.799	23.6065	14.9	43.52	833	Carbon monoxide rebreathe
	Observational	.	Montero et al., 2017	Healthy	3.27945	0.52541	42.4538	7.35769	78	78	0	Baseline	.	77.7538	.	.	14.6385	43.5051	830.244	Carbon monoxide rebreathe
	Observational	.	Mora-Rodriguez et al., 2012	Healthy	.	.	56	8	8	8	0	Baseline	27	74.4	1.8	22.963	15.2	.	.	.
	Observational	.	Moraga et al., 2019	Healthy	2.82	0.46	.	.	12	12	0	Baseline	32.3	75.5	1.72	25.5	14.2	44.3	.	.
	Observational	.	Moretti et al., 2018	Healthy	.	.	56	6.75	8	8	0	Baseline	.	77	1.84	22.9	14.4	.	808.5	Carbon monoxide rebreathe
	Observational	.	Morgan et al., 2002	Healthy	.	.	44.1	5.53399	20	20	0	Baseline	44.25	76.4	1.752	24.85	14.6	44.35	.	.
	Interventional	Dietary supplementation	Moro et al., 2020	Healthy	4.865	0.39	70.14	5.56	16	16	0	Baseline	19.38	69.655	1.7705	22.16	15.3065	46.955	.	.
	Interventional	Environmental hypoxia	Morton et al., 2005	Healthy	.	.	52.35	7.4	16	16	0	Baseline	20.5	79.55	1.775	25.231	14.85	44.4	.	.
	Observational	.	Mounier et al., 2003	Healthy	.	.	52.3	8.1	13	13	0	Baseline	24.1	74.2	1.78	23.4188	14.53	44.1	.	.
	Interventional	Environmental hypoxia	Mounier et al., 2006	Healthy	.	.	57	6.6	9	8	1	Baseline	20.1	70.8	1.788	22.1461	14.82	45	.	.
	Observational	.	Muza et al., 1987	Healthy	4.357	0.556	55.2	4.3	12	12	0	Baseline	27.3	79.4	1.805	.	14	.	.	.
	Interventional	Environmental hypoxia	Nakomoto et al., 2016	Healthy	.	.	55.3832	7.15284	28	21	7	Baseline	36.3214	65.375	1.68964	22.7679	14.1607	41.4143	.	.
	Observational	.	Nanas et al., 2009	B-thalassemia	.	.	22.1	6.6	15	9	6	Baseline	27.1	.	.	22.6	11.2	29.4	.	.
	Interventional	Dietary supplementation	Newhouse et al., 1989	Healthy	.	.	50.9325	5.28	40	0	40	Baseline	.	.	.	.	13.19	.	.	.
	Interventional	Erythropoesis stimulating agents	Nordsborg et al., 2015	Healthy	3.648	0.412	.	.	8	8	0	Baseline	27	83	1.8	25.6173	14.2	.	.	.
	Observational	.	Novosadova et al., 1977	Healthy	.	.	45.8	3.6	7	7	0	Baseline	21.9	75.2	1.78	23.7344	14.4	40.8	.	.
	Observational	.	Nuss et al., 1993	Healthy	3.1546	0.800595	41.9762	9.97619	42	42	0	Baseline	24.9286	75.9643	1.7619	24.4745	15.219	.	.	.
	Observational	.	O'Toole et al., 1983	Healthy	2.97	0.55	48.02	6.54	4	0	4	Baseline	26.5	62.15	1.65	22.8	13.5	41.1	.	.
	Interventional	Environmental hypoxia	Okazaki et al., 2019	Healthy	.	.	62.8466	5.5	58	40	18	Baseline	21.8241	62.2862	1.74026	20.5646	13.6431	.	.	.
	Observational	.	Oöpik et al., 2008	Healthy	.	.	55.2	7.6	17	0	17	Baseline	18.6	56.2	1.68	19.9121	12.7	.	.	.
	Observational	.	Otsuka et al., 2021	Healthy	.	.	66.5	6.9	10	10	0	Baseline	20.4	67.1	1.74	22.1628	13.9	46	.	.
	Observational	.	Oyono-Enguelle et al., 2000	Healthy	1.7	0.246055	.	.	7	7	0	Baseline	23.6	69.6	1.77	22.2158	13.7	41.6	.	.
	Observational	.	Painter et al., 2011	Healthy	2.4	0.54	.	.	34	28	6	Baseline	47.7	.	.	27.1	13.4	.	.	.
	Interventional	Blood transfusion/donation	Panebianco et al., 1995	Healthy	4.854	0.209	.	.	10	10	0	Baseline	.	.	.	.	14.8	.	.	.
	Interventional	Environmental hypoxia	Park et al., 2019	Healthy	.	.	55.6	2.5	24	24	0	Baseline	20.55	59.6	1.74	19.6856	14.45	44.7	.	.
	Observational	.	Pastene et al., 1996	Healthy	4.05	0.5	62.4	4.5	6	5	1	Baseline	28	64.9	1.72	21.9375	15.76	45.6	.	.
	Observational	.	Pedlar et al., 2013	Healthy	.	.	69.8	2	1	0	1	Baseline	.	54.7	1.676	19.4733	13.6	.	.	.
	Interventional	Dietary supplementation	Peeling et al., 2007	Healthy	2.895	0.353553	49.1	6.78823	16	0	16	Baseline	29	58.705	1.6555	21.4141	12.75	.	.	.
	Observational	.	Peeling et al., 2009a	Healthy	.	.	61.5	5.6921	10	10	0	Baseline	28.3	72.4	1.78	22.8507	15.2	44	.	.
	Observational	.	Peltonen et al., 2013	Healthy	2.95	0.455	40.4	7.05	20	10	10	Baseline	31.75	72.85	1.761	23.3	14.2	41	780	Carbon monoxide rebreathe
	Observational	.	Peters et al., 2000	Healthy	4.8	0.5	64.6	5.8	22	22	0	Baseline	27.3	74.5	1.843	21.9334	14.65	43	.	.
	Observational	.	Petersen et al., 2009	Healthy	.	.	37.4	4.7	6	5	1	Baseline	40	73.6	1.75	24	14.8	41.9	.	.
	Observational	.	Petkus et al., 2019	Healthy	.	.	46.6869	6.00052	191	0	191	Baseline	22.7995	.	.	20.899	13.3141	39.6712	.	.
	Observational	.	Piehl-Aulin et al., 1998	Healthy	5.113	0.8285	69.385	10.205	20	17	3	Baseline	26.79	73.465	1.81645	22.2661	14.78	44	.	.
	Observational	.	Pivarnik et al., 1988	Healthy	.	.	55.9	5.7	10	10	0	Baseline	26.4	74.4	1.8	22.963	14.9	39	.	.
	Observational	.	Pivarnik et al., 1986	Healthy	.	.	43.8	1.5	9	9	0	Baseline	23.9	78.9	1.856	22.9045	14.55	42.15	.	.
	Observational	.	Pivarnik et al., 1984	Healthy	.	.	64.55	7.03	6	6	0	Baseline	28.83	72.62	1.805	22.2	15.8	43.6	.	.
	Interventional	Aerobic (de)training	Podgorski et al., 2015	Healthy	.	.	54.97	3.62	15	15	0	Baseline	27.7	73.5	1.771	23.4	15.295	.	.	.
	Interventional	Dietary supplementation	Pompano et al., 2017	Healthy	.	.	42.3347	5.15556	72	0	72	Baseline	20.5319	51.4236	1.57106	20.8333	13.5056	.	.	.
	Observational	.	Ponce-Gonzalez et al., 2015	Healthy	.	.	57.6667	6.1	12	12	0	Baseline	24.0667	91.7667	1.964	23.7511	14.5	43.3	.	.
	Observational	.	Proctor et al., 1998	Healthy	3.66	0.453156	.	.	12	12	0	Baseline	45	75.5	1.8	23.3149	14.8	.	.	.
	Observational	.	Prommer et al., 2007	Healthy	.	.	48.2	5.55	30	30	0	Baseline	18.5	66.55	1.715	22.25	15.11	44.75	751	Carbon monoxide rebreathe
	Observational	.	Prommer et al., 2010	Healthy	4.41476	0.512857	71.081	4.31905	21	21	0	Baseline	25.3429	62.0714	1.7811	19.4952	15.7857	46.9238	876.905	Carbon monoxide rebreathe
	Interventional	Aerobic (de)training	Puhl et al., 1980	Healthy	2.49	0.261534	41.2	0.305123	19	0	19	Baseline	.	60.3	.	.	14.7	40.39	.	.
	Interventional	Aerobic (de)training	Putman et al., 2003	Healthy	3.67	0.587878	.	.	6	6	0	Baseline	24	82	.	.	14.3	44.7	.	.
	Interventional	Environmental hypoxia	Ramos-Campo et al., 2015	Healthy	4.3	0.27	3.97	0.45	9	9	0	Baseline	26	66.4	1.73	.	14.9	44.1	.	.
	Interventional	Environmental hypoxia	Ramos-Campo et al., 2018	Healthy	3.87277	0.365772	55.5043	5.19565	46	46	0	Baseline	25.3978	71.037	1.74978	.	14.9935	43.7957	.	.
	Interventional	Dietary supplementation	Rasic et al., 2021	Healthy	2.647	0.592	37.76	7.025	12	0	12	Baseline	32.915	70.235	1.775	22.35	12.7	38.5	.	.
	Observational	.	Ready et al., 1984	Healthy	4.465	0.40184	72.6667	5.29441	12	7	5	Baseline	21.4	60.5833	1.72533	20.2544	15.4417	42.3167	.	.
	Observational	.	Regensteiner et al., 1995	Healthy	2.3	0.06	27.2	5.3	10	6	4	Baseline	51	82.9	.	27	15.3	46.4	.	.
	Observational	.	Richalet et al., 1992	Healthy	.	.	52.1	6.1	5	4	1	Baseline	30	67.6	.	.	16.2	47.6	.	.
	Observational	.	Rietjens et al., 2002	Healthy	.	.	67.8655	4.67273	11	7	4	Baseline	26.3627	66.5191	.	.	14.1664	41.9091	.	.
	Interventional	Aerobic (de)training	Rietjens et al., 2005	Healthy	.	.	58.3	7.8	7	7	0	Baseline	25.3	76	1.846	22.3023	14.28	43	.	.
	Interventional	Environmental hypoxia	Robach et al., 2006b	Healthy	.	.	57.9	5.6	9	8	1	Baseline	20	71	1.79	22.1591	14.8	45	733.688	Carbon monoxide rebreathe
	Interventional	Erythropoesis stimulating agents	Robach et al., 2008	Healthy	4.2	0.42	.	.	8	8	0	Baseline	27	83	1.8	25.6173	15.3	46.9	.	.
	Interventional	Environmental hypoxia	Robach et al., 2012	Healthy	4.81831	0.576	69.8625	4.39375	16	.	.	Baseline	.	.	.	.	.	.	950.562	Carbon monoxide rebreathe
	Interventional	Environmental hypoxia	Robach et al., 2014	Healthy	3.56494	0.472706	46.5294	5.31765	17	17	0	Baseline	27	77.0059	1.81	23.5054	14.8	43.0529	841.294	Carbon monoxide rebreathe
	Interventional	Environmental hypoxia	Robach et al., 2018	Healthy	4.942	0.65	68.95	5.4	38	32	6	Baseline	20	71.3	1.8	22.0062	14.8	42.6	866.071	Carbon monoxide rebreathe
	Observational	.	Robergs et al., 1998	Healthy	3.485	0.465	60.25	8.1	28	14	14	Baseline	30.35	66.85	1.7135	22.6449	13.35	43.05	.	.
	Interventional	Environmental hypoxia	Robertson et al., 2010b	Healthy	.	.	65.5471	7.22353	17	13	4	Baseline	.	66.4882	.	.	.	.	873.888	Carbon monoxide rebreathe
	Observational	.	Robertson et al., 2010a	Healthy	.	.	70.4	5.6	16	12	4	Baseline	.	61	.	.	.	.	875.39	Carbon monoxide rebreathe
	Interventional	Blood transfusion/donation	Robertson et al., 1982	Healthy	3.28	0.53	48.25	7.4	5	5	0	Baseline	33.2	68	1.741	22.4342	13.8	43.3	.	.
	Interventional	Blood transfusion/donation	Robertson et al., 1984	Healthy	2.41	0.15	.	.	9	0	9	Baseline	.	.	.	.	12.7	38.1	.	.
	Observational	.	Robinson et al., 1995	Healthy	5.17	0.876812	.	.	8	8	0	Baseline	25.3	78.2	1.82	23.6083	14.9	40	.	.
	Observational	.	Robinson et al., 2007	Healthy	.	.	55.1515	4.07988	169	169	0	Baseline	23.6728	.	.	22.8609	14.6456	.	.	.
	Interventional	Environmental hypoxia	Roels et al., 2005	Healthy	4.55333	0.343333	.	.	18	18	0	Baseline	27.3333	68.2667	1.77156	21.7481	14.4844	45	.	.
	Interventional	Aerobic (de)training	Rønnestad et al., 2014	Healthy	4.79333	0.5	62.4667	2.46667	15	15	0	Baseline	32.9333	76.9333	1.81467	23.3614	.	.	1040.53	Carbon monoxide rebreathe
	Interventional	Aerobic (de)training	Rønnestad et al., 2021	Healthy	5.24391	0.452609	76.1304	7.36957	23	23	0	Baseline	19	69.2696	1.78522	21.7327	14.987	43.8217	915.391	Carbon monoxide rebreathe
	Observational	.	Rotstein et al., 1998	Healthy	.	.	52	8	10	10	0	Baseline	25.5	72	1.74	23.7812	15.6	45.1	.	.
	Observational	.	Roy et al., 2006	Healthy	1.98	0.36	32.22	5.9	50	0	50	Baseline	32.2	62.12	.	23.14	12.46	.	.	.
	Interventional	Environmental hypoxia	Ryan et al., 2016	Healthy	3.705	0.465	.	.	36	36	0	Baseline	24	75.55	1.79	24	.	.	903.5	Carbon monoxide rebreathe
	Observational	.	Sara et al., 2003	Healthy	3.14	0.926013	.	.	14	8	6	Baseline	21.85	68.15	1.7425	22.4384	13.75	41.75	.	.
	Observational	.	Sara et al., 2006a	Healthy	.	.	42.85	7.9196	16	16	0	Baseline	23.15	68.95	1.7575	22.324	14.4	43.7	.	.
	Observational	.	Sara et al., 2006b	Healthy	.	.	45.3	7.6	16	.	.	Baseline	22.1313	72.8938	1.80294	22.4138	14.5	42	.	.
	Interventional	Environmental hypoxia	Saugy et al., 2016	Healthy	.	.	65.2	6.3	24	24	0	Baseline	24	70	1.79	21.8	15.38	45.52	.	.
	Observational	.	Saunders et al., 2004	Healthy	.	.	72.803	4.24545	33	33	0	Baseline	24.9182	66.497	.	.	.	.	990.758	Carbon monoxide rebreathe
	Interventional	Environmental hypoxia	Saunders et al., 2009	Healthy	.	.	71.15	2.75	18	18	0	Baseline	25.65	65.7	.	.	.	.	969	Carbon monoxide rebreathe
	Observational	.	Sawka et al., 1984	Healthy	.	.	46.7	5.4	12	6	6	Baseline	25	66.6	1.65	24.4628	13.89	41.43	.	.
	Interventional	Blood transfusion/donation	Schaffartzik et al., 1993	Healthy	3.2	0.18	.	.	7	6	1	Baseline	24	67.3	1.754	21.9	15.9	49.5	.	.
	Observational	.	Schierbauer et al., 2021	Healthy	4.624	0.484	59.8	6.6	24	24	0	Baseline	27	77.8	1.835	23.1	15	.	980	Carbon monoxide rebreathe
	Observational	.	Schleh et al., 2018	Healthy	.	.	53.9	5.9	10	10	0	Baseline	22.5	82.2	1.82	24.8158	15.75	48.2	.	.
	Interventional	Aerobic (de)training	Schmidt et al., 1988	Healthy	.	.	46.1	6.6	6	6	0	Baseline	23.6	76.2	.	.	15.8	44	.	.
	Observational	.	Schmidt et al., 1991	Healthy	.	.	47	4.6	10	10	0	Baseline	28.7	76	1.8	23.4568	15.6	48.3	.	.
	Observational	.	Schmidt et al., 2002	Healthy	.	.	56.75	2.95	24	24	0	Baseline	27.65	77.2	1.82	23.3	15.55	46.6	1011	Carbon monoxide rebreathe
	Observational	.	Schmidt et al., 2020	Healthy	4.1895	0.331	54.35	4.4	22	22	0	Baseline	23	76.7	1.824	23.05	15.25	44.25	.	.
	Observational	.	Schobersberger et al., 1990	Healthy	.	.	50.4	5.1	12	12	0	Baseline	23	73	1.81	22.2826	15.73	.	.	.
	Interventional	Dietary supplementation	Schoene et al., 1983	Healthy	.	.	46	9.14	15	0	15	Baseline	20.74	59.14	.	.	11.6	.	.	.
	Observational	.	Schommer et al., 2010	Healthy	.	.	47.3	10.1	40	22	18	Baseline	32.25	.	.	22.5	13.75	40.5	.	.
	Observational	.	Schumacher et al., 2002	Healthy	.	.	57.6667	3.92821	39	33	6	Baseline	28.1846	70.1487	1.76733	22.3857	14.5795	.	.	.
	Observational	.	Schumacher et al., 2008	Healthy	.	.	71.2	5.6	7	7	0	Baseline	20.6	69.7	1.81	21.2753	15.8	44.1	958	Carbon monoxide rebreathe
	Observational	.	Schumacher et al., 2009	Healthy	4.3	0.6	.	.	25	25	0	Baseline	31.2	71.3	1.793	22.2	15.456	.	896	Carbon monoxide rebreathe
	Interventional	Aerobic (de)training	Sheykhlouvand et al., 2016	Healthy	3.15	0.423333	.	.	21	21	0	Baseline	24	85	1.81	25.9455	15.5733	46.9867	.	.
	Observational	.	Shizukuda et al., 2012	Healthy	.	.	30.6769	6.47885	52	35	17	Baseline	50.6346	85.0769	1.74269	28.0022	14.2731	42.6808	.	.
	Interventional	Aerobic (de)training	Shoemaker et al., 1996	Healthy	3.39	0.42332	48.1	3.70405	7	7	0	Baseline	21.1	71.5	.	.	15.7	47	823	Radioactive dilution
	Interventional	Erythropoesis stimulating agents	Sieljacks et al., 2016	Healthy	3.32139	0.531322	42.725	6.39106	36	36	0	Baseline	23.4028	78.4472	1.83306	23.3528	14.6152	42.1917	.	.
	Interventional	Aerobic (de)training	Sitkowski et al., 2021	Healthy	3.7	0.475	47.8	7.05	26	26	0	Baseline	21.6	78.2	1.83	23.4	15.7	46.45	914	Carbon monoxide rebreathe
	Interventional	Aerobic (de)training	Skattebo et al., 2020	Healthy	3.33	0.243	44.2	5.9	12	7	5	Baseline	29.2	72.4	1.75	23.6408	15.5	46.5	795	Carbon monoxide rebreathe
	Interventional	Blood transfusion/donation	Skattebo et al., 2021	Healthy	4.7	0.667	.	.	13	13	0	Baseline	27.3	74.7	1.79	23.3139	16.4	.	.	.
	Observational	.	Smith et al., 2006	Healthy	3.99	0.5	63.8	4.8	23	23	0	Baseline	.	62.5	.	.	14.7	48	.	.
	Observational	.	Sohn et al., 2013	B-thalassemia	.	.	31.4875	6.60536	56	29	27	Baseline	25.3732	56.2429	1.60689	21.6518	12.0071	.	.	.
	Interventional	Environmental hypoxia	Sotiridis et al., 2018	Healthy	3.786	0.388	48.3	5.6	12	12	0	Baseline	23.8	77.5	.	.	15.2	45	.	.
	Observational	.	Sperlich et al., 2015	Healthy	.	.	56.9	6.6	7	7	0	Baseline	27.1	74.8	1.82	22.5818	14.5	41.3	.	.
	Observational	.	Spodaryk et al., 1993	Healthy	.	.	42.2	4.79077	65	0	65	Baseline	20.9215	58.3646	1.65415	21.3424	13.7431	.	.	.
	Interventional	Blood transfusion/donation	Spriet et al., 1986	Healthy	5.04	0.43	77.21	4.37	4	4	0	Baseline	24.8	65.2	1.755	21.18	14.7	.	.	.
	Observational	.	Staessen et al., 1987	Healthy	3.635	0.53771	49.6	7.86893	43	43	0	Baseline	21.6	70.8	1.79	22.0967	14.5	.	.	.
	Interventional	Environmental hypoxia	Steinacker et al., 1996	Healthy	4.64	0.67	61	6.2	11	11	0	Baseline	.	76.2	.	.	16.32	.	.	.
	Observational	.	Steineret al., 2011	Healthy	4.75987	0.538148	.	.	61	61	0	Baseline	24.6311	73.882	1.80152	22.7628	15.0393	44.2049	982.475	Carbon monoxide rebreathe
	Observational	.	Steiner et al., 2019	Healthy	4.50975	0.3875	65.8	3.525	40	40	0	Baseline	18.725	69.45	1.78	21.9234	.	.	878.5	Carbon monoxide rebreathe
	Observational	.	Stephenson et al., 1988	Healthy	2.42	0.18	38.3	2.66	5	0	5	Baseline	27.2	63.2	1.665	22.9	12.48	36.84	.	.
	Observational	.	Stephenson et al., 1989	Healthy	2.5	0.54	.	.	4	0	4	Baseline	29.5	59.2	1.655	21.6135	12.8	34.25	.	.
	Observational	.	Stevenson et al., 1994	Healthy	2.156	0.265178	36.0767	4.83771	30	0	30	Baseline	55.5367	61.61	1.6519	22.51	13.1767	41.17	.	.
	Interventional	Dietary supplementation	Stevenson et al., 2016	Healthy	.	.	55.6	5.87402	45	30	15	Baseline	26.9833	70.9667	1.75	23.4667	14.9	44	.	.
	Observational	.	Stewart et al., 2020	Healthy	.	.	48.8	6.7	8	5	3	Baseline	36	73.8	1.76	23.7	14.2	.	.	.
	Observational	.	Stewart et al., 2021	Healthy	3.622	0.194	47.2	7.8	11	6	5	Baseline	33	72.2	1.75	23.6	15.6	.	.	.
	Interventional	Environmental hypoxia	Stray-Gundersen et al., 2001	Healthy	.	.	72.1	6.9	22	14	8	Baseline	24.5	58.45	1.735	19.4172	13.3	41	.	.
	Observational	.	Stringer et al., 1997	Healthy	3.77	0.61	.	.	5	5	0	Baseline	25	72	1.79	22.4712	15.4	.	.	.
	Interventional	Environmental hypoxia	Svedenhag et al., 1997	Healthy	5.4	0.26	76.4	1.3	7	5	2	Baseline	27	70.5	1.76	22.7596	14.7	45.1	822	Radioactive dilution
	Observational	.	Svendsen et al., 2016	Healthy	5	0.5	72.2	4.9	13	13	0	Baseline	25	69.7	1.78	21.9985	14.2	41.95	.	.
	Observational	.	Tagougui et al., 2015	Healthy	.	.	39.837	7.84565	46	36	10	Baseline	26.1609	.	.	23.2152	14.8261	.	.	.
	Interventional	Dietary supplementation	Taniguchi et al., 1991	Healthy	.	.	36.25	3.75	52	0	52	Baseline	.	.	.	.	11.125	35.95	.	.
	Interventional	Blood transfusion/donation	Taylor et al., 1997	Healthy	5.58	0.59	.	.	6	6	0	Baseline	24.8	75.1	1.783	23.6231	14.2	40	.	.
	Observational	.	Telford et al., 2003	Healthy	.	.	64.5	5.2	16	16	0	Baseline	27.8	74.7	1.815	22.676	15.3	45.3	.	.
	Interventional	Erythropoesis stimulating agents	Thomsen et al., 2007	Healthy	3.855	0.4	.	.	16	16	0	Baseline	26.5	82.5	1.79	25.7489	14.525	44.55	.	.
	Observational	.	Tomkiewicz-Pajak et al., 2014	Healthy	.	.	49.3	8.4	30	22	8	Baseline	25.4	.	.	21.7	14.2	42.1	.	.
	Observational	.	Treff et al., 2014	Healthy	.	.	66.66	4.52	15	15	0	Baseline	24.26	89.76	1.9204	24.2723	15.96	.	1239.8	Carbon monoxide rebreathe
	Observational	.	Trikas et al., 1998	B-thalassemia	.	.	26.4	6.51429	70	31	39	Baseline	24.8571	.	.	.	13.3571	.	.	.
	Interventional	Blood transfusion/donation	Turner et al., 1993	Healthy	4.18	0.396863	.	.	7	7	0	Baseline	26	78	1.79	24.3438	17.8	.	.	.
	Observational	.	Upton et al., 1984	Healthy	2.57347	0.309184	46.0816	4.92041	98	0	98	Baseline	36.7122	57.5867	1.65223	21.1011	13.851	39.8796	.	.
	Observational	.	Van der Zwaard et al., 2018	Healthy	4.7581	0.339524	.	.	42	42	0	Baseline	25	77.4	1.86	22.4	15.4407	45.9286	.	.
	Observational	.	Vasileiadis et al., 2009	B-thalassemia	.	.	22.3	7.4	12	7	5	Baseline	28	.	.	22.6	11.23	.	.	.
	Interventional	Aerobic (de)training	Veicsteinas et al., 1984	Healthy	3.79613	0.680645	53.7129	9.00968	31	31	0	Baseline	29.6806	70.6452	.	.	15.1452	45	.	.
	Observational	.	Vistisen et al., 2003	Healthy	4.85	0.582065	.	.	7	7	0	Baseline	29	74.1	.	.	14.2	.	.	.
	Observational	.	Vogt et al., 2008	Healthy	.	.	64.4	4.6	12	12	0	Baseline	20.2	69	1.79	21.5349	.	.	1020	Carbon monoxide rebreathe
	Interventional	Dietary supplementation	Vukovich et al., 2001	Healthy	4.67	0.156667	.	.	24	24	0	Baseline	34.2	74.2	1.791	23.132	15.0667	43	.	.
	Interventional	Dietary supplementation	Wachsmuth et al., 2015	Healthy	2.75333	0.416667	46.38	7.02667	30	0	30	Baseline	26.0667	59.7133	1.69033	20.9011	.	37.46	545.893	Carbon monoxide rebreathe
	Observational	.	Walker et al., 2020	Healthy	.	.	45.9	5.7	22	0	22	Baseline	19.7	64.3	1.663	23.2502	14.32	44.17	.	.
	Interventional	Aerobic (de)training	Wang et al., 2019	Healthy	4.1	0.3	58.35	4.85	12	12	0	Baseline	20.5	70.5	1.8	22	13.4	41.5	903	Carbon monoxide rebreathe
	Interventional	Blood transfusion/donation	Warburton et al., 1999	Healthy	4.82	0.15	68.9	1.8	9	9	0	Baseline	22	70	.	.	15.2	44.6	.	.
	Observational	.	Warrington et al., 2001	Healthy	4.98889	0.42623	.	.	36	36	0	Baseline	30.1778	95.1556	1.85356	27.6171	15.2222	45.0222	.	.
	Observational	.	Wasserman et al., 1997	Healthy	3.82	0.45	55.7	2.03	5	5	0	Baseline	26	68.6	1.72	23.2	15.45	.	.	.
	Interventional	Environmental hypoxia	Wehrlin et al., 2006	Healthy	3.52	0.84	62.3529	6.58824	17	8	9	Baseline	22.1765	63.6471	1.74412	20.9529	15.7	43.6765	823.118	Carbon monoxide rebreathe
	Observational	.	Wenger et al., 1992	Healthy	4.12	0.67	.	.	6	6	0	Baseline	25.3333	78.29	1.8	24.1636	15.3	45	.	.
	Observational	.	Wetter et al., 2001	Healthy	.	.	50	4	17	0	17	Baseline	27	58	1.66	21.048	13.4	.	.	.
	Observational	.	Wiebe et al., 1998	Healthy	4.44	0.317171	66.94	3.87353	15	9	6	Baseline	22.22	66.18	.	.	14.94	.	.	.
	Observational	.	Wilkerson et al., 1977	Healthy	3.55	0.82	50.11	11.6413	7	5	2	Baseline	22.1429	70.4286	1.78143	22.03	16.1	49.3	.	.
	Observational	.	Wilkerson et al., 1982	Healthy	.	.	49.99	7.91568	5	5	0	Baseline	29	75.73	1.818	22.9129	14.812	44.4	.	.
	Interventional	Aerobic (de)training	Wirth et al., 1978	Healthy	.	.	36.75	3.9	34	0	34	Baseline	.	60.9	1.655	22.2342	13.65	41	.	.
	Observational	.	Witte et al., 2004	Healthy	.	.	32.7	8.4	58	30	28	Baseline	70.3	.	.	.	13.9	.	.	.
	Observational	.	Wolfel et al., 1991	Healthy	3.549	0.089	.	.	7	7	0	Baseline	23	72	.	.	13.6	41.2	.	.
	Interventional	Blood transfusion/donation	Woodson et al., 1978	Healthy	.	.	43.05	2.34	4	4	0	Baseline			.	.	15.3	.	.	.
	Observational	.	Wu et al., 1996	Healthy	.	.	29.9	1.2	12	12	0	Baseline		73.8	.	.	14.9	43.7	.	.
	Interventional	Environmental hypoxia	Yan et al., 2021	Healthy	4.432	0.387	62.859	6.3	18	18	0	Baseline	19.3	73.1	1.75	23.8694	.	.	845.115	Carbon monoxide rebreathe
	Observational	.	Yaspelkis et al., 1991	Healthy	.	.	65.8	5.88897	12	12	0	Baseline	.	73.1	.	.	15.2	44.9	.	.
	Interventional	Aerobic (de)training	Zapico et al., 2007	Healthy	.	.	73.1	6.73498	14	14	0	Baseline	20	68.6	1.768	21.9462	15.4	48.3	.	.
	Observational	.	Zavorsky et al., 2005	Healthy	3.47	0.62	46	9	15	15	0	Baseline	25	76.4	1.807	23.3	15.53	.	.	.
	Observational	.	Zheng et al., 2017	Healthy	.	.	57.9	0.6	12	12	0	Baseline	19.8	65.2	1.719	22	14.7	40.7	.	.
	Observational	.	Zhu & Haas, 1997	Iron-deficient nonanemic	2.35	0.395	40	6.8	30	0	30	Baseline	26.5	58.15	1.6585	21.2	14.05	41.5	.	.
	Interventional	Blood transfusion/donation	Ziegler et al., 2015	Healthy	.	.	50.6908	2.04607	27	27	0	Baseline	30.8963	81.0926	1.82889	24.2551	14.9724	43.5815	.	.
	Interventional	Aerobic (de)training	Zorbas et al., 1997	Healthy	.	.	65.3333	3.4	30	30	0	Baseline	24.4333	75.0333	1.75833	24.2694	15.7	43.7	.	.
	Interventional	Aerobic (de)training	Zorbas et al., 1998	Healthy	.	.	65.05	3.725	40	40	0	Baseline	24.375	74.6	1.773	23.7319	15.2	45.2	.	.
			`

## Sheet: Observ. Sex-stratifications
Category	Sub-Category	Study	Sex	Abs. VO2max (L/min) (mean)	Abs. VO2max (L/min) (SD)	Rel. VO2max (mL/kg/min) (mean)	Rel. VO2max (mL/kg/min) (SD)	Total (n)	Male (n)	Female (n)	Time points (menu options)	Age (years) (mean)	Weight (kg) (mean)	Height (m) (mean)	BMI (kg/m2) (mean)	[Hb] (g/dL) (mean)	Hct (%) (mean)	Hb Mass (g) (mean)
Observational	.	Balcerek et al., 2020	Females	.	.	48.3	10.4	30	0	30	Baseline	25.935	.	.	22.33	14.4	.	.
Observational	.	Balcerek et al., 2020	Males	.	.	55.985	11.775	30	30	0	Baseline	32.225	.	.	23.775	16.48	.	.
Observational	.	Calbet et al., 2003a	Males	.	.	59	2.23607	5	5	0	Baseline	24.3	74	1.76	23.8895	14.5	.	.
Observational	.	Calbet et al., 2003a	Females	.	.	53	8	4	0	4	Baseline	24.3	74	1.76	23.8895	12.4	.	.
Observational	.	Calbet et al., 2003b	Males	.	.	61	1	4	4	0	Baseline	24	74	1.76	23.8895	14.56	.	.
Observational	.	Calbet et al., 2003b	Females	.	.	50	5.19615	3	0	3	Baseline	24	74	1.76	23.8895	12.2	.	.
Observational	.	Caldemeyer et al., 1996	Males	.	.	55.575	7.21422	8	8	0	Baseline	34.125	.	.	.	14.5625	42.325	.
Observational	.	Caldemeyer et al., 1996	Females	.	.	44.9714	6.79576	7	0	7	Baseline	35.5714	.	.	.	12.5857	37.0143	.
Interventional	Blood transfusion/donation	Cureton et al., 1986	Males	3.47	0.4	46.4	4.5	10	10	0	Baseline	27.4	74.3	1.76	23.9863	15.3	44.4	.
Interventional	Blood transfusion/donation	Cureton et al., 1986	Females	2.36	0.36	41.6	3.7	11	0	11	Baseline	26.1	56	1.662	20.2734	13.4	39.1	.
Observational	.	Diaz-Canestro et al., 2021	Females	.	.	35.5	6.2	16	0	16	Baseline	61.9	58.6	1.623	22.2	13.1	40.3	609.44
Observational	.	Diaz-Canestro et al., 2021	Males	.	.	35	9.3	15	15	0	Baseline	63.6	81.3	1.798	25.2	14.5	44.5	951.21
Interventional	Dietary supplementation	Durkalec-Michalski et al., 2021	Males	4.03	0.6	.	.	11	11	0	Baseline	28.5	81.3	1.77	25.9504	17.7744	44.7	.
Interventional	Dietary supplementation	Durkalec-Michalski et al., 2021	Females	2.79	0.29	.	.	11	0	11	Baseline	30.5	60.9	1.66	22.1004	18.0159	37.6	.
Interventional	Aerobic (de)training	Eastwood et al., 2012a	Males	.	.	39.3	4.2	5	5	0	Baseline	.	81.4	1.843	23.9	.	.	789.58
Interventional	Aerobic (de)training	Eastwood et al., 2012a	Females	.	.	34.7	1.9	7	0	7	Baseline	.	64.7	1.698	22.4	.	.	491.72
Interventional	Blood transfusion/donation	Freedson et al., 1981	Females	2.6	0.42	45.65	6.61	28	0	28	Baseline	27.61	57.01	1.6521	20.8871	13.72	.	.
Interventional	Blood transfusion/donation	Freedson et al., 1981	Males	4.51	0.22	61.8	1.97	6	6	0	Baseline	23.33	73.12	1.7475	23.9443	14.7	.	.
Observational	.	Goodrich et al., 2018	Males	5.12	0.45	73.4	5.4	16	16	0	Baseline	25.6	69.7	1.821	21.019	.	.	977
Observational	.	Goodrich et al., 2018	Females	3.22	0.43	55.2	5.9	17	0	17	Baseline	28.6	58.4	1.655	21.3215	.	.	647
Interventional	Environmental hypoxia	Hahn et al., 2001	Females	3.81	0.379671			12	0	12	Baseline	25.5	59.8	1.692	20.8882	13.7	42.2	725
Interventional	Environmental hypoxia	Hahn et al., 2001	Males	4.66457	0.58697	.	.	35	35	0	Baseline	23.4	70.6333	1.81367	21.4701	15.0886	44.5829	1016
Observational	.	Horvath et al., 1988	Males	3.89455	0.707267	51.4409	5.094	11	11	0	Baseline	23.1818	75.5091	1.81455	22.8302	13.5636		988
Observational	.	Horvath et al., 1988	Females	2.27273	0.406745	39.8673	5.38954	11	0	11	Baseline	25.3636	55.7727	1.64364	20.8431	11.4273		557.273
Observational	.	Hutchinson et al., 1991	Males	4.45	0.5	57.5	5.2	19	19	0	Baseline	29.5	78.2	1.791	24.379	15.8	.	.
Observational	.	Hutchinson et al., 1991	Females	2.85	0.3	52.2	5.1	20	0	20	Baseline	28.2	54.8	1.639	20.3996	13.8	.	.
Observational	.	Kiyamu et al., 2015	Females	1.58813	0.400586	28.535	5.09435	32	0	32	Baseline	25.125	56.2656	1.54062	23.6897	12.5344	.	.
Observational	.	Kiyamu et al., 2015	Males	2.46	0.412311	36.685	6.6382	34	34	0	Baseline	25.5	68.15	1.645	25.1767	15.05	.	.
Interventional	Aerobic (de)training	Klimek et al., 2010	Females	2.7	0.3	46.9	5.84	15	0	15	Baseline	21.7	57.7	1.659	21	13.4	40.03	.
Interventional	Aerobic (de)training	Klimek et al., 2010	Males	4.2	0.39	56.2	2.87	15	15	0	Baseline	21.2	74.8	1.823	22.5	15.22	45.55	.
Observational	.	Koivisto-Mork et al., 2021	Males	6.2	0.6	75.9	7.6	41	41	0	Baseline	.	.	.	.	15.1	.	1140
Observational	.	Koivisto-Mork et al., 2021	Females	4.2	0.7	71.5	7	25	0	25	Baseline	.	.	.	.	13.6	.	754
Observational	.	Lundgren et al., 2021	Females	1.95	0.32	30.7	7.6	21	0	21	Baseline	72.7	65.3	1.627	24.7	13.7	40.7	583
Observational	.	Lundgren et al., 2021	Males	2.74	0.59	35.5	8.5	29	29	0	Baseline	73.2	78.2	1.769	25	14.9	43.9	832
Observational	.	Magazanik et al., 1988	Males	.	.	53.3	5.4	11	11	0	Baseline	.	68.9	1.778	21.7949	15.7	48.2	.
Observational	.	Magazanik et al., 1988	Females	.	.	39	5.9	8	0	8	Baseline	.	60.9	1.656	22.2073	13.3	41.5	.
Interventional	Aerobic (de)training	Mier et al., 1996	Females	2.11	0.282843	38	3.39411	8	0	8	Baseline	25	63.5	.	.	12.3	.	.
Interventional	Aerobic (de)training	Mier et al., 1996	Males	3.14	0.367696	47.9	7.9196	8	8	0	Baseline	29	76.9	.	.	14.2	.	.
Observational	.	Peltonen et al., 2013	Males	3.62	0.53	43.2	4.8	10	10	0	Baseline	30.7	84	1.85	24.5	15.1	43	952
Observational	.	Peltonen et al., 2013	Females	2.28	0.38	37.6	9.3	10	0	10	Baseline	32.8	61.7	1.672	22.1	13.3	39	608
Observational	.	Ready et al., 1984	Males	5.09	0.52915	76	7.14353	7	7	0	Baseline	23.4	67	1.767	21.4586	15.9	43.4	.
Observational	.	Ready et al., 1984	Females	3.59	0.223607	68	2.70564	5	0	5	Baseline	18.6	51.6	1.667	18.5686	14.8	40.8	.
Observational	.	Rietjens et al., 2002	Males	.	.	71.2	5.8	7	7	0	Baseline	26.57	71.97	.	.	14.49	43	.
Observational	.	Rietjens et al., 2002	Females	.	.	62.03	2.7	4	0	4	Baseline	26	56.98	.	.	13.6	40	.
Observational	.	Robergs et al., 1998	Males	4.21	0.65	63.3	9.6	14	14	0	Baseline	30.1	75.4	1.78	23.7975	13.7	44.3	.
Observational	.	Robergs et al., 1998	Females	2.76	0.28	57.2	6.6	14	0	14	Baseline	30.6	58.3	1.647	21.4922	13	41.8	.
Observational	.	Schumacher et al., 2002	Males	.	.	57.0061	3.55152	33	33	0	Baseline	29.4364	72.8848	1.79412	22.6385	14.7394	.	.
Observational	.	Schumacher et al., 2002	Females	.	.	61.3	6	6	0	6	Baseline	21.3	55.1	1.62	20.9953	13.7	.	.
Observational	.	Sohn et al., 2013	Males	.	.	35.2	8.1	29	29	0	Baseline	23.3	60.1	1.658	21.7	12.2	.	.
Observational	.	Sohn et al., 2013	Females	.	.	27.5	5	27	0	27	Baseline	27.6	52.1	1.552	21.6	11.8	.	.
Observational	.	Wiebe et al., 1998	Females	3.84	0.342929	63.7	5.63383	6	0	6	Baseline	22.4	60.3	.	.	14.4	.	.
Observational	.	Wiebe et al., 1998	Males	4.84	0.3	69.1	2.7	9	9	0	Baseline	22.1	70.1	.	.	15.3	.	.

## Sheet: Interventional
Category	Sub-Category	Study	Post Abs VO2max (Mean)	Post Abs VO2max (SD)	Pre Abs VO2max (Mean)	Pre Abs VO2max (SD)	Post Rel VO2max (Mean)	Post Rel VO2max (SD)	Pre Rel VO2max (Mean)	Pre Rel VO2max (SD)	Total (n)	Male (n)	Female (n)	Age (years) (mean)	Weight (kg) (mean)	Height (m) (mean)	BMI (kg/m2) (mean)	Mean Delta [Hb] (g/dL)	Mean Delta Hb Mass (g)
Interventional	Aerobic (de)training	Ade et al., 2017	2.55	0.49	3.08	0.75	.	.	.	.	9	5	4	49.5	.	.	.	-0.4	.
Interventional	Erythropoesis stimulating agents	Annaheim et al., 2016	4.15	0.57	3.98	0.55	.	.	.	.	30	30	0					1.47	.
Interventional	Aerobic (de)training	Aoyagi et al., 1994	.	.	.	.	46.3	9.2	39.9	6.8	16	16	0	.	.	.	.	-0.9	.
Interventional	Erythropoesis stimulating agents	Audran et al., 1999	.	.	.	.	59	10	54	10	9	7	2	24.3	72.8	.	.	1.4	.
Interventional	Blood transfusion/donation	Balke et al., 1954	2.89	0.29	2.95	0.18	.	.	.	.	14	.	.	.	.	.	.	-1.2	.
Interventional	Erythropoesis stimulating agents	Balsom et al., 1999	5.14	0.2	4.76	0.2	.	.	.	.	`	6	0	.	.	.	.	1.5	.
Interventional	Environmental hypoxia	Basset et al., 2006	4.29	0.83	4.22	0.86	.	.	.	.	12	7	5	20.7	70.4	1.75	23.09	0.76	.
Interventional	Dietary supplementation	Baumann et al., 2014	.	.	.	.	67.23	5.82	67.37	4.62	9	9	0	29.9	69.6	1.78	22.02	0.62	.
Interventional	Aerobic (de)training	Ben Abderrahman et al., 2013	4.8	0.7	4.5	0.7	63	10	59	9	9	9	0	21.1	76.8	1.79	23.92	0.3	.
Interventional	Environmental hypoxia	Bender et al., 1985	3.43	0.15	3.42	0.2	.	.	.	.	7	7	0	22	75.3	1.76	24.31	2.7	.
Interventional	Blood transfusion/donation	Benedetto et al., 2015	1.55	0.47	1.41	0.33	25.5	7.9	23.1	6.4	18	10	8	33.5	62.3	.	23.39	1.6	.
Interventional	Blood transfusion/donation	Berger et al., 2006	3.9	0.56	4.06	0.42	.	.	.	.	8	8	0	27	83.7	1.84	24.72	-0.3	.
Interventional	Erythropoesis stimulating agents	Birkeland et al., 2000	.	.	.	.	68.1	5.4	63.3	3.9	10	10	0	23	73	1.81	22.28	1.7	.
Interventional	Blood transfusion/donation	Birnbaum et al., 2006	2.86	0.54	3.18	0.74	38.6	5.5	42.8	5.8	10	10	0	23	74.4	1.78	23.48	-1.8	.
Interventional	Aerobic (de)training	Bonne et al., 2014b	4.02	0.62	3.67	0.54	.	.	.	.	9	9	0	27	78	.	.	-0.1	45
Interventional	Environmental hypoxia	Bonne et al., 2014a	4.8	0.92	4.87	0.9	65.7	5.6	66.6	4.4	10	5	5	22.5	73.6	1.8	22.72	1.3	35
Interventional	Aerobic (de)training	Bourque et al., 1997	.	.	.	.	38.8	6.5	34.6	5.6	14	0	14					-0.25	.
Interventional	Environmental hypoxia	Boutellier et al., 1990	3.21	0.33	3.13	0.23	46.67	3.5	45.02	3.23	6	6	0	30.5	69.5	1.8	23.4	2.03	.
Interventional	Aerobic (de)training	Branch et al., 1999	.	.	.	.	35.5	3.51	29.5	3.76	18	0	18					-0.15	20
Interventional	Aerobic (de)training	Bringard et al., 2010	2.23	0.23	3.09	0.41	.	.	.	.	18	18	0					1.35	.
Interventional	Dietary supplementation	Brownlie et al., 2002	2.48	0.38	2.11	0.42	57.6	8.44	49.1	9.38	22	0	22	.	58.3	1.66	21.11	0.12	.
Interventional	Environmental hypoxia	Brugniaux et al., 2006	.	.	.	.	69.4	2.9	63.3	2.5	5	5	0	24	66.9	1.78	21.11	0.1	.
Interventional	Blood transfusion/donation	Burnley et al., 2006	3.64	0.61	3.79	0.64	.	.	.	.	11	10	1	23	77.2	1.77	24.64	-0.7	.
Interventional	Erythropoesis stimulating agents	Caillaud et al., 2015	.	.	.	.	65.8	5.9	61.9	4.6	6	6	0	26.8	69.8	.	.	1.4	.
Interventional	Aerobic (de)training	Cardinale et al., 2019	4.6	0.7	4.7	0.7	.	.	.	.	11	10	1	37.3	77.2	1.83	23.1	0	2
Interventional	Blood transfusion/donation	Celsing et al., 1986a	4.1	0.75	4.16	0.75	53.5	6.6	54	6.7	16	16	0	.	.	.	.	-0.1	.
Interventional	Blood transfusion/donation	Celsing et al., 1986b	4.095	0.67	4.145	0.67	.	.	.	.	18	18	0					-0.05	.
Interventional	Blood transfusion/donation	Celsing et al., 1987	4.31	0.325	4.39	0.53	.	.	.	.	16	16	0	.	.	.	.	-0.15	.
Interventional	Environmental hypoxia	Chapman et al., 1998	.	.	.	.	67	6.3	64.6	5.1	32	22	10					1.2	.
Interventional	Environmental hypoxia	Chen et al., 2014	.	.	.	.	59.08	9.33	60.59	8.16	9	9	0	19.6	67	1.77	21.44	0.53	.
Interventional	Dietary supplementation	Cheng et al., 2019	2.23	0.18	2.12	0.18	.	.	.	.	16	8	8	65.4	67.3	1.68	23.99	-0.27	.
Interventional	Erythropoesis stimulating agents	Christensen et al., 2013	3.97	0.65	3.32	0.54	49.68	7.04	42.05	6.62	17	17	0					1.77	.
Interventional	Environmental hypoxia	Clark et al., 2004	.	.	.	.	66.9	5.8	65	5.9	19	19	0					0.4	.
Interventional	Erythropoesis stimulating agents	Connes et al., 2003	.	.	.	.	68.4	5.7	63.9	4.5	9	9	0	25.4	71.2	1.78	22.47	1.4	.
Interventional	Aerobic (de)training	Convertino et al., 1980	4.45	0.71	4.11	0.74	61.3	7.92	57.3	9.9	8	8	0	21	72	1.8	22.22	-0.3	.
Interventional	Aerobic (de)training	Coppola et al., 2004	.	.	.	.	37.4	5.9	34.5	5.9	31	22	9					-0.1	.
Interventional	Aerobic (de)training	Costa et al., 2019	.	.	.	.	45.1	6.49	39.1	8.9	72	72	0					1.8	.
Interventional	Blood transfusion/donation	Coyle et al., 1990	3.92	0.42	3.78	0.48	.	.	.	.	9	9	0	25	78.9	.	.	-0.7	.
Interventional	Blood transfusion/donation	Cureton et al., 1986	3.21	0.35	3.47	0.4	43.2	4.1	46.4	4.5	10	10	0	27.4	74.3	1.76	23.99	-1.9	.
Interventional	Environmental hypoxia	Czuba et al., 2011	4.7	0.35	4.52	0.27	70.5	1.5	67.5	2.5	10	10	0	22	66.7	1.78	21.1	0.15	.
Interventional	Environmental hypoxia	Czuba et al., 2014	4.91	0.3	4.87	0.3	68	3.2	66.9	3.3	7	7	0	27.1	73.1	1.81	22.31	1	.
Interventional	Environmental hypoxia	Dehnert et al., 2002	.	.	.	.	66.9	9.9	62.6	9.7	11	8	3	21	.	.	.	0.2	.
Interventional	Erythropoesis stimulating agents	Dias et al., 2019	3.8	0.8	3.7	0.8	49.2	8.1	48.2	7.03	5	4	1	38.4	77.2	.	24.8	0.6	-24
Interventional	Aerobic (de)training	Dressendorfer et al., 1991	3.56	0.54	3.45	0.76	46.4	6.32	44.7	4.43	10	10	0	26.7	79.5	1.77	25.32	-1.6	.
Interventional	Dietary supplementation	Durkalec-Michalski et al., 2021	3.43	0.78	3.27	0.92	.	.	.	.	22	11	11					-0.52	.
Interventional	Erythropoesis stimulating agents	Durussel et al., 2013	.	.	.	.	60.7	5.82	55.95	6.13	19	19	0	26	74.8	1.8	23.14	2.3	184
Interventional	Aerobic (de)training	Eastwood et al., 2012a	4.61	0.41	4.83	0.29	59.9	5	64.6	4.8	9	9	0	.	75.1	1.81	23	0.9	-28
Interventional	Aerobic (de)training	Eastwood et al., 2012b	.	.	.	.	40.7	4.7	36.6	3.7	12	5	7					-0.35	12
Interventional	Blood transfusion/donation	Eliassen et al., 2018	.	.	.	.	39	8.16	41.35	8.67	26	17	9	41.1	.	.	27.2	-0.7	.
Interventional	Aerobic (de)training	Farzad et al., 2011	.	.	.	.	52	3.4	49.3	4.4	8	8	0	18.6	75.5	1.76	24.32	0.9	.
Interventional	Aerobic (de)training	Fernandez et al., 2019	.	.	.	.	49	6	47	5	19	19	0					-0.1	.
Interventional	Aerobic (de)training	Ferretti et al., 1997	2.36	0.34	2.83	0.54	32.98	6.83	38.9	9.84	7	7	0	28	74	1.76	23.89	-1.6	.
Interventional	Blood transfusion/donation	Freedson et al., 1981	4.23	0.16	4.51	0.22	58.14	1.23	61.8	1.97	6	6	0	23.3	73.1	1.75	23.94	-2.73	.
Interventional	Aerobic (de)training	Friman et al., 1979	3.11	0.39	3.3	0.46	.	.	.	.	22	22	0	25	.	.	.	0.1	-42
Interventional	Environmental hypoxia	Garver et al., 2018	.	.	.	.	53.4	7.4	53	7.5	7	2	5	.	57.7	.	.	-0.5	.
Interventional	Dietary supplementation	Garvican et al., 2014	.	.	.	.	66.12	7.98	65.51	9.9	27	14	13					0.26	13
Interventional	Aerobic (de)training	Goodman et al., 1989	3	0.71	2.92	0.63	46.5	9.01	45.1	8.31	12	0	12	21.5	.	.	.	-0.8	.
Interventional	Blood transfusion/donation	Gordon et al., 2014	3.7	0.53	3.92	0.56	48.4	7.9	51.3	7.6	15	15	0	23.3	77.4	1.8	23.86	-1.46	.
Interventional	Environmental hypoxia	Grassi et al., 1996	3.29	0.54	3.58	0.55	46.6	10.7	47.6	11.5	10	10	0	31.9	77.4	.	.	0.8	.
Interventional	Aerobic (de)training	Green et al., 1991	4.11	0.32	3.94	0.3	55.3	5.6	53.1	5.6	8	8	0					-1.3	.
Interventional	Environmental hypoxia	Green et al., 2000	3.81	0.4	3.99	0.8	50.6	4.92	52.3	4.7	5	5	0	28	76.9	1.74	25.52	0.8	.
Interventional	Erythropoesis stimulating agents	Guadalupe-Grau et al., 2015	.	.	.	.	58.1	3.3	53.7	2.8	6	6	0	21	.	.	22.7	1.93	.
Interventional	Environmental hypoxia	Hahn et al., 2001	4.37	0.71	4.44	0.81	.	.	.	.	24	18	6					0.37	0
Interventional	Erythropoesis stimulating agents	Haider et al., 2020	.	.			46.1	14.2	45.1	10.4	29	15	14	25	65	1.74	21.2	0.2	.
Interventional	Erythropoesis stimulating agents	Haile et al., 2019	3.8	0.48	3.6	0.32	70.7	7.3	66.2	4.9	20	20	0	26.4	56.6	1.72	19.18	1.9	.
Interventional	Erythropoesis stimulating agents	Heuberger et al., 2017	4.61	0.45	4.24	0.47	60.84	`	55.32	5.45	24	24	0	.	77	1.86	22.26	1.9	.
Interventional	Blood transfusion/donation	Hill et al., 2013	.	.	.	.	36.5	3.9	38.9	4.5	19	13	6					-0.9	.
Interventional	Dietary supplementation	Hinton et al., 2000	2.48	0.38	2.11	0.42	.	.	.	.	22	0	22	21	58.3	1.66	21.16	0.1	.
Interventional	Dietary supplementation	Hinton et al., 2007	2.63	0.8	2.6	0.75	42.41	8.54	41.97	7.92	10	1	9	28.1	61.7	1.63	23.3	-0.2	.
Interventional	Environmental hypoxia	Ingjer et al., 1992	5.96	0.46	5.9	0.46	82	3.9	80.9	4.1	7	7	0	25	73	.	.	0.8	.
Interventional	Aerobic (de)training	Jacobs et al., 2013	3.6	0.1	3.3	0.2	.	.	.	.	16	16	0	27	77.1	1.81	23.53	-0.2	-4
Interventional	Blood transfusion/donation	Kanstrup et al., 1984	4.49	0.38	4.57	0.425	.	.	.	.		10	0	.	.	.	.	-0.45	-144
Interventional	Blood transfusion/donation	Kanstrup et al., 1982	4.27	0.49	4.34	0.49	.	.	.	.	14	14	0	27	73.5	1.82	22.19	-1.6	.
Interventional	Aerobic (de)training	Kilbom et al., 1971	2.04	0.32	1.84	0.28	34.9	6.3	31.5	5.7	33	0	33					-0.3	.
Interventional	Aerobic (de)training	Klimek et al., 2010	3.35	0.25	3.45	0.35	50.55	4.56	51.55	4.36	30	15	15					-0.85	.
Interventional	Dietary supplementation	Klingshirn et al., 1992	.	.	.	.	50.47	4.6	49.57	5.06	9	0	9	29.4	53.4	1.61	20.58	0.26	.
Interventional	Environmental hypoxia	Koivisto et al., 2018	.	.	.	.	70	8	68.2	6.5	16	12	4	23	81.8	1.85	23.9	1.1	44
Interventional	Blood transfusion/donation	Koskolou et al., 1997	2.3	0.34	2.75	0.37	.	.	.	.	7	7	0	24	85.1	1.83	25.41	-2.97	.
Interventional	Dietary supplementation	Kreider et al., 1990	5.18	0.25	4.77	0.29	80.3	5.3	73.9	6.3	7	7	0	22.9	64.5	1.8	21.1	0.47	.
Interventional	Dietary supplementation	LaManca et al., 1993	2.39	0.38	2.32	0.44	41.72	3.16	40.19	3.16	10	0	10	28	56.8	1.68	20.12	1.3	.
Interventional	Dietary supplementation	Lukaski et al., 1991	1.78	0.27	1.84	0.23	.	.	.	.	11	0	11	28	67.1	1.68	23.77	-1.2	.
Interventional	Environmental hypoxia	Lundby et al., 2005	4.2	0.57	4	0.57	.	.	.	.	8	8	0	24.1	85.1	1.87	24.39	-0.6	.
Interventional	Erythropoesis stimulating agents	Lundby et al., 2008a	4.17	0.6	3.95	0.56	.	.	.	.	8	8	0	23	77	1.81	23.5	.	88
Interventional	Erythropoesis stimulating agents	Lundby et al., 2008b	4.25	0.18	3.95	0.16	.	.	.	.	8	8	0	27	83	1.8	25.62	1.4	.
Interventional	Dietary supplementation	Magazanik et al., 1991	.	.	.	.	45.33	4.33	39.12	4.69	13	0	13	.	58.5	.	.	1.15	.
Interventional	Aerobic (de)training	Maldonado-Martin et al., 2017	4.8	0.4	5.3	0.4	69.9	4.6	78.5	5.5	10	10	0	20.1	68.4	1.78	21.61	-0.9	.
Interventional	Dietary supplementation	Marley et al., 2021	.	.	.	.	48	6	46	6	81	81	0					0.91	.
Interventional	Aerobic (de)training	Maron et al., 1988	4.44	0.22	4.36	0.14	.	.	.	.	4	4	0	32.8	63.1	1.73	21.1	-0.48	.
Interventional	Dietary supplementation	McDonagh et al., 2016	3.4	0.73	3.52	0.65	44.9	6	46.6	6	11	7	4	24.9	75.9	1.79	23.69	-1.1	.
Interventional	Dietary supplementation	McMurray et al., 1985	4.16	0.49	4.17	0.49	.	.	.	.	6	6	0	.	70.5	1.72	23.88	-0.38	.
Interventional	Aerobic (de)training	Menz et al., 2015	4.55	0.82	4.41	0.82	65.8	7.1	63.6	7.5	19	14	5	27	69.2	1.73	22	0	7
Interventional	Blood transfusion/donation	Meurrens et al., 2016	.	.	.	.	52.12	7.25	53.76	6.82	48	48	0					-1.2	-22
Interventional	Aerobic (de)training	Mier et al., 1996	2.9	0.36	2.63	0.33	44.55	5.37	42.95	5.66	16	8	8					-0.6	.
Interventional	Aerobic (de)training	Montero et al., 2015	3.84	0.6	3.52	0.51	.	.	.	.	16	16	0	25.3	76.4	1.8	23.61	0.07	45
Interventional	Dietary supplementation	Moro et al., 2020	4.59	0.56	4.83	0.53	69.94	8.66	71.98	3.93	8	8	0	19.4	67	1.75	21.85	-0.45	.
Interventional	Environmental hypoxia	Morton et al., 2005	.	.	.	.	54.9	7.5	51.2	9.4	8	8	0	20.9	83.9	1.79	26.19	-0.1	.
Interventional	Environmental hypoxia	Mounier et al., 2006	.	.	.	.	61.6	7.5	57	6.6	9	8	1	20.1	70.8	1.79	22.15	0.52	.
Interventional	Environmental hypoxia	Nakomoto et al., 2016	.	.	.	.	59.85	6.65	55.92	6.81	21	17	4					0.15	.
Interventional	Dietary supplementation	Newhouse et al., 1989	.	.	.	.	52.7	3.8	51.3	5.7	19	0	19	.	.	.	.	0.1	.
Interventional	Erythropoesis stimulating agents	Nordsborg et al., 2015	4.05	0.52	3.65	0.41	.	.	.	.	8	8	0	27	83	1.8	25.62	1.4	.
Interventional	Environmental hypoxia	Okazaki et al., 2019	.	.	.	.	66	5.9	62.4	5.4	45	31	14					0.96	.
Interventional	Blood transfusion/donation	Panebianco et al., 1995	4.46	0.19	4.85	0.21	.	.	.	.	10	10	0	.	.	.	.	-0.9	.
Interventional	Environmental hypoxia	Park et al., 2019	.	.	.	.	60.7	2.4	55.3	3	12	12	0	20.4	61.6	1.74	20.35	0.2	.
Interventional	Dietary supplementation	Peeling et al., 2007	2.87	0.4	2.87	0.4	46.9	7.64	46.6	7.92	8	0	8	25	61.4	1.7	21.22	-0.2	.
Interventional	Aerobic (de)training	Podgorski et al., 2015	.	.	.	.	59.93	3.55	54.97	3.62	15	15	0	27.7	73.5	1.77	23.4	-0.31	.
Interventional	Dietary supplementation	Pompano et al., 2017	.	.	.	.	42.2	4.3	42.6	5.1	35	0	35					0.34	.
Interventional	Aerobic (de)training	Puhl et al., 1980	2.63	0.31	2.49	0.26	44.4	0.31	41.2	0.31	19	0	19	.	60.3	.	.	-0.3	.
Interventional	Aerobic (de)training	Putman et al., 2003	3.76	0.73	3.67	0.59	.	.	.	.	6	6	0	24	82	.	.	-1	.
Interventional	Environmental hypoxia	Ramos-Campo et al., 2015	4.3	0.27	3.97	0.45	65.5	4.9	59.5	5	9	9	0	26	66.4	1.73	.	0.5	.
Interventional	Environmental hypoxia	Ramos-Campo et al., 2018	3.9	0.4	3.7	0.4	53.6	5.6	50.9	5.9	15	15	0	24.6	74.9	1.77	.	0	.
Interventional	Dietary supplementation	Rasic et al., 2021	2.62	0.37	2.71	0.56	36.92	4.36	38.2	6.39	6	0	6	33	70.7	1.77	22.67	0.23	.
Interventional	Aerobic (de)training	Rietjens et al., 2005	.	.	.	.	58.7	6.6	58.3	7.8	7	7	0	25.3	76	1.85	22.3	-0.65	.
Interventional	Environmental hypoxia	Robach et al., 2006b	.	.	.	.	61.9	6	57.9	5.6	9	8	1	20	71	1.79	22.16	0.72	55
Interventional	Erythropoesis stimulating agents	Robach et al., 2008	4.45	0.5	4.2	0.42	.	.	.	.	8	8	0	27	83	1.8	25.62	1.7	.
Interventional	Environmental hypoxia	Robach et al., 2012	4.74	0.67	4.74	0.65	70.4	6.4	69.3	5.8	10	.	.						8.5
Interventional	Environmental hypoxia	Robach et al., 2014	3.77	0.51	3.56	0.47	50.2	6.6	47	6.4	9	9	0	27	76.3	1.81	23.29	0.2	68
Interventional	Environmental hypoxia	Robach et al., 2018	5.07	0.82	4.88	0.73	71.8	6.8	68.9	5.5	19	16	3	20	70.6	1.8	21.79	0.8	25
Interventional	Environmental hypoxia	Robertson et al., 2010b	.	.	.	.	68.4	7.1	65.5	7.3	17	13	4	.					20
Interventional	Blood transfusion/donation	Robertson et al., 1982	3.7	0.54	3.28	0.53	.	.	.	.	5	5	0	33.2	68	1.74	22.43	3.83	.
Interventional	Blood transfusion/donation	Robertson et al., 1984	2.65	0.14	2.41	0.15	.	.	.	.	9	0	9	.	.	.	.	2	.
Interventional	Environmental hypoxia	Roels et al., 2005	5.02	0.42	4.62	0.33	.	.	.	.	10	10	0	22.8	65.6	1.77	20.99	-0.17	.
Interventional	Aerobic (de)training	Rønnestad et al., 2014	5.1	0.6	4.8	0.5	67	4.5	62.5	2.5	15	15	0					.	32
Interventional	Aerobic (de)training	Rønnestad et al., 2021	5.38	0.45	5.15	0.51	79.6	3.8	76.6	6.9	11	11	0	19	67.6	1.78	21.34	-0.1	24
Interventional	Environmental hypoxia	Ryan et al., 2016	3.84	0.44	3.68	0.39	.	.	.	.	18	18	0	24	72.2	1.79	24	.	5
Interventional	Environmental hypoxia	Saugy et al., 2016	.	.	.	.	68.6	3.9	66	7.4	48	48	.					0.46	.
Interventional	Environmental hypoxia	Saunders et al., 2009	4.5	0.57	4.53	0.57	.	.	.	.	9	9	0	23.9	63.3	.	.	.	-16
Interventional	Blood transfusion/donation	Schaffartzik et al., 1985	2.95	0.22	3.2	0.18	.	.	.	.	7	6	1	24	67.3	1.75	21.9	-2.1	.
Interventional	Aerobic (de)training	Schmidt et al., 1988	.	.	.	.	51.8	5	46.1	6.6	6	6	0	23.6	76.2	.	.	-0.9	.
Interventional	Dietary supplementation	Schoene et al., 1983	2.73	0.6	2.72	0.55	.	.	.	.	15	0	15					0.5	.
Interventional	Aerobic (de)training	Sheykhlouvand et al., 2016	3.43	0.5	3.16	0.45	.	.	.	.	14	14	0					-0.25	.
Interventional	Aerobic (de)training	Shoemaker et al., 1996	3.87	0.37	3.39	0.42	55.3	2.91	48.1	3.7	7	7	0	21.1	71.5	.	.	-1.2	-47
Interventional	Erythropoesis stimulating agents	Sieljacks et al., 2016	3.97	0.65	3.32	0.54	49.73	7.04	42.05	6.62	17	17	0					1.77	.
Interventional	Aerobic (de)training	Sitkowski et al., 2021	3.88	0.56	3.7	0.48	49.8	7.6	47.8	7.1	26	16	0					0.05	15
Interventional	Aerobic (de)training	Skattebo et al., 2020	3.69	0.24	3.33	0.24	.	.	.	.	12	7	5	29.2	72.4	1.75	23.64	-0.1	25
Interventional	Blood transfusion/donation	Skattebo et al., 2021	4.55	0.7	4.73	0.67	.	.	.	.	26	26	0					-0.45	.
Interventional	Environmental hypoxia	Sotiridis et al., 2018	4.15	0.5	3.79	0.39	53.5	6.1	48.3	5.6	12	12	0	23.8	77.5	.	.	1.6	.
Interventional	Blood transfusion/donation	Spriet et al., 1986	5.19	0.24	5.04	0.43	79.7	2.4	77.21	4.37	4	4	0	24.8	65.2	1.76	21.18	1.4	.
Interventional	Environmental hypoxia	Steinacker et al., 1996	4.25	0.88	4.64	0.67	57.9	10.2	61	6.2	11	11	0	.	76.2	.	.	-0.1	.
Interventional	Dietary supplementation	Stevenson et al., 2016	.	.	.	.	58.25	7.84	55.23	5.74	30	22	8					-0.15	.
Interventional	Environmental hypoxia	Stray-Gundersen et al., 2001	.	.	.	.	74.4	6.8	72.1	6.9	22	14	8	24.5	58.5	1.74	19.42	1	.
Interventional	Environmental hypoxia	Svedenhag et al., 1997	5.56	0.28	5.4	0.26	79.2	2.1	76.4	1.3	7	5	2	27	70.5	1.76	22.76	1.56	22
Interventional	Dietary supplementation	Taniguchi et al., 1991	.	.	.	.	37.7	3.9	36.3	3.9	52	0	52					0.325	.
Interventional	Blood transfusion/donation	Taylor et al., 1997	4.69	0.46	5.58	0.59	.	.	.	.	6	6	0	24.8	75.1	1.78	23.62	-1.7	.
Interventional	Erythropoesis stimulating agents	Thomsen et al., 2007	4.27	0.2	3.95	0.4	.	.	.	.	8	8	0	27	83	1.8	25.62	1.37	.
Interventional	Blood transfusion/donation	Turner et al., 1993	4.3	0.32	4.18	0.4	.	.	.	.	7	7	0	26	78	1.79	24.34	0.7	.
Interventional	Aerobic (de)training	Veicsteinas et al., 1984	5.24	0.78	4.88	0.7	74.5	9.5	68.1	10.3	11	11	0	27.1	72	.	.	0.6	.
Interventional	Dietary supplementation	Vukovich et al., 2001	4.68	0.16	4.65	0.16	.	.	.	.	16	16	0					0.05	.
Interventional	Dietary supplementation	Wachsmuth et al., 2015	2.8	0.38	2.75	0.41	47.3	7.9	46.4	6.9	30	0	30					0.45	44
Interventional	Aerobic (de)training	Wang et al., 2019	4.2	0.3	4.1	0.3	59.9	2.3	58.3	2.3	6	6	0	20	70	1.8	22	-0.1	30
Interventional	Blood transfusion/donation	Warburton et al., 1999	4.89	0.36	4.82	0.15	69.7	3.9	68.9	1.8	9	9	0	22	70	.	.	-0.9	.
Interventional	Environmental hypoxia	Wehrlin et al., 2006	3.66	0.77	3.52	0.84	.	.	.	.	10	5	5	23	62	1.74	20.5	0.38	44
Interventional	Aerobic (de)training	Wirth et al., 1978	.	.	.	.	38.9	4.5	34.6	3.3	17	0	17	19-23	60.9	1.66	22.23	0.5	.
Interventional	Blood transfusion/donation	Woodson et al., 1978	.	.	.	.	36.08	3.68	43.05	2.34	4	4	0			.	.	-5.26	.
Interventional	Environmental hypoxia	Yan et al., 2021	4.61	0.68	4.68	0.41	58.46	4.4	58.95	6	9	9	0	19.3	73.1	1.75	23.87	.	19
Interventional	Aerobic (de)training	Zapico et al., 2007	.	.	.	.	80.5	6.73	73.1	6.73	14	14	0	20	68.6	1.77	21.95	-0.7	.
Interventional	Blood transfusion/donation	Ziegler et al., 2015	.	.	.	.	48.76	4.15	50.09	2.35	27	27	0					-0.72	.
Interventional	Aerobic (de)training	Zorbas et al., 1997	.	.	.	.	53.3	5.3	66	4.2	10	10	0	24.8	74.7	1.75	24.39	4.6	.
Interventional	Aerobic (de)training	Zorbas et al., 1998	.	.	.	.	52.6	5.3	66.2	3	10	10	0	23.5	73.7	1.77	23.63	4.5	.
